# Supplementary material for: Membrane-induced 2D phase separation of the focal adhesion protein talin
Source: Nat Commun. 2024 Jun 11;15:4986. doi: 10.1038/s41467-024-49222-z (PMC11166923; doi:10.1038/s41467-024-49222-z)
Supplement: Supplementary file 7 — Source data [file 41467_2024_49222_MOESM7_ESM.xlsx]

## Sheet: Figure 1c
Figure 1c			1	2	3			6
	Tn2 + VnCA	Tn1 + VnCA
	89.6213	0.871638
	108.501	2.52312
	110.685	2.19065
	94.0339	8.55134
	218.432	1.61022
	260.729	2.1854
	267.951	3.57119
	118.613	2.24684
	118.613	2.85415
	170.271	2.96434
	144.502

## Sheet: Figure 1e
Figure 1e
	t		<30 min							> 2.5 hrs
	0		0	0	0	0	0	0		0	0	0	0	0	0	0	0	0
	10.65		0.0703627	0.122275	0.0961126	0.0562336	0.0834778	0.0398545		0.0280985	0.0527672	0.0398162	0.0825872	0.00982801	0.00122467	0.0303436	0.0193577	0.0322931
	21.3		0.117158	0.204026	0.16406	0.093872	0.126595	0.0672645		0.0500264	0.0914227	0.0700195	0.115574	0.0156345	0.00224752	0.053026	0.0321306	0.056628
	31.95		0.152132	0.259329	0.208054	0.121394	0.180039	0.0947791		0.0658447	0.110158	0.0899672	0.153532	0.0234192	0.00380483	0.0739968	0.0481248	0.0773708
	42.6		0.180238	0.293773	0.237791	0.14821	0.216075	0.121566		0.0795019	0.127898	0.107035	0.179874	0.0299094	0.00528832	0.0867707	0.0581066	0.0924554
	53.25		0.208872	0.327605	0.279107	0.170031	0.239911	0.141546		0.0966498	0.149855	0.125292	0.232033	0.0440549	0.00870666	0.100112	0.0697887	0.108127
	63.9		0.245932	0.374102	0.303508	0.188044	0.254002	0.154027		0.106625	0.163938	0.139123	0.225496	0.0439868	0.00904898	0.114257	0.077325	0.121748
	74.55		0.246251	0.388408	0.327226	0.203876	0.289231	0.178607		0.120438	0.188436	0.157419	0.259008	0.0544311	0.0119559	0.127747	0.0896088	0.132494
	85.2		0.257169	0.414743	0.34734	0.222034	0.284995	0.185102		0.133567	0.206776	0.174431	0.272033	0.0598039	0.0139322	0.137979	0.09692	0.140793
	95.85		0.302277	0.458047	0.366751	0.238093	0.312182	0.203922		0.141586	0.213227	0.18012	0.282563	0.0639012	0.0153889	0.146464	0.10293	0.152067
	106.5		0.305572	0.461878	0.388412	0.257602	0.323471	0.214486		0.153723	0.232339	0.195826	0.326256	0.0804937	0.0211034	0.154833	0.112761	0.161589
	117.15		0.306357	0.466991	0.405255	0.263286	0.29366	0.197772		0.161996	0.240344	0.203874	0.295339	0.0715112	0.0184129	0.160736	0.121536	0.166166
	127.8		0.340696	0.494391	0.393276	0.270565	0.298729	0.211588		0.172322	0.250982	0.217795	0.342652	0.0903898	0.0253438	0.167871	0.127065	0.175557
	138.45		0.343781	0.496775	0.417017	0.28609	0.288751	0.211625		0.179336	0.253945	0.222577	0.359079	0.0988675	0.0285871	0.175544	0.13165	0.181053
	149.1		0.380616	0.542179	0.432399	0.296951	0.275724	0.205067		0.185801	0.259445	0.230635	0.341187	0.0931751	0.0268029	0.187296	0.136686	0.192426
	159.75		0.39055	0.542511	0.438071	0.306168	0.313996	0.225113		0.187323	0.248766	0.226627	0.361734	0.10256	0.0305307	0.196376	0.144291	0.203784
	170.4		0.384619	0.555981	0.40701	0.29941	0.330768	0.242244		0.197016	0.254252	0.235464	0.353673	0.100236	0.0303195	0.207401	0.151951	0.209444
	181.05		0.384214	0.569564	0.413467	0.314648	0.316013	0.234058		0.210213	0.283049	0.257015	0.366288	0.106769	0.0331001	0.212406	0.156306	0.217213
	191.7		0.401979	0.572429	0.440557	0.331074	0.353034	0.255772		0.203208	0.245927	0.237885	0.389482	0.118843	0.0386461	0.219017	0.167644	0.224391
	202.35		0.404838	0.569595	0.451195	0.337909	0.317476	0.242795		0.211255	0.255641	0.246921	0.38856	0.12072	0.0398622	0.214037	0.172692	0.223966
	213		0.407595	0.58855	0.472374	0.34284	0.341212	0.261181		0.222618	0.281065	0.261961	0.40615	0.12875	0.0435219	0.219251	0.170997	0.229091
	223.65		0.412548	0.580961	0.494285	0.358266	0.325205	0.25222		0.222989	0.268826	0.258974	0.409228	0.131417	0.0445347	0.228263	0.180994	0.231932
	234.3		0.440625	0.621265	0.508249	0.357884	0.368043	0.277743		0.230027	0.282441	0.269362	0.422073	0.140731	0.0497649	0.230039	0.186537	0.238829
	244.95		0.431824	0.612613	0.515483	0.369951	0.377958	0.296932		0.234727	0.285386	0.270303	0.430048	0.145519	0.0521291	0.233514	0.189524	0.23868
	255.6		0.432173	0.600529	0.531221	0.378322	0.354025	0.27212		0.240848	0.294297	0.277981	0.433663	0.150046	0.0548319	0.233929	0.193423	0.244021
	266.25		0.466923	0.637471	0.522371	0.377027	0.361599	0.278704		0.24634	0.306437	0.287801	0.455419	0.164832	0.0635392	0.236202	0.199002	0.241336
	276.9		0.425847	0.625957	0.519239	0.387942	0.33683	0.266389		0.25563	0.322903	0.29931	0.454667	0.167224	0.063992	0.23953	0.200616	0.247738
	287.55		0.446715	0.625319	0.496571	0.384704	0.348689	0.280125		0.25944	0.324058	0.303918	0.451801	0.168933	0.0657146	0.240876	0.20721	0.250122
	298.2		0.437879	0.633185	0.462371	0.375379	0.370857	0.298681		0.264791	0.319138	0.301576	0.466806	0.177741	0.0701746	0.241039	0.210518	0.250633
	308.85		0.445941	0.625447	0.498397	0.398753	0.352539	0.290986		0.268077	0.324674	0.307666	0.479398	0.189498	0.0773419	0.249924	0.213878	0.260495
	319.5		0.448375	0.644373	0.5122	0.401849	0.366058	0.292881		0.27204	0.326981	0.310678	0.483011	0.187017	0.0752255	0.25952	0.219245	0.265339
	330.15		0.435616	0.642984	0.534688	0.406627	0.366088	0.293744		0.27371	0.318842	0.308259	0.491349	0.195599	0.0801607	0.255386	0.227021	0.262391

## Sheet: Figure 2c
Figure 2c
	t		B1D						Tn2
	0		0	0	0	0	0		0	0	0	0	0
	15		0.282275	0.476232	0.461493	0.68307	0.703667		0.0207675	0.06391	0.0574815	0.0145349	0.0305147
	30		0.376363	0.544802	0.520404	0.776775	0.779216		0.0403132	0.0992067	0.0870897	0.0222756	0.0429
	45		0.424719	0.578182	0.538133	0.819993	0.754065		0.0495305	0.124806	0.111427	0.0284294	0.0406999
	60		0.46291	0.622149	0.543213	0.850066	0.780885		0.0703614	0.14794	0.131904	0.0348029	0.0483175
	75		0.482775	0.650602	0.628327	0.874655	0.797914		0.0656152	0.166385	0.151606	0.0403762	0.0523912
	90		0.509747	0.673482	0.633035	0.887448	0.866238		0.0797766	0.181443	0.166188	0.0446813	0.0664413
	105		0.530156	0.687795	0.670403	0.883027	0.679828		0.0798239	0.193803	0.178582	0.0486511	0.040309
	120		0.54962	0.690238	0.677227	0.889194	0.77534		0.0915052	0.204334	0.191547	0.0520401	0.0592133
	135		0.568154	0.676143	0.681039	0.86653	0.83275		0.10732	0.209591	0.201337	0.0544534	0.0677121
	150		0.580436	0.705634	0.732438	0.870954	0.679321		0.104179	0.222675	0.211669	0.0582042	0.0479872
	165		0.594508	0.707238	0.723583	0.889857	0.748652		0.111674	0.23051	0.224064	0.0617701	0.0568812
	180		0.607726	0.678179	0.756785	0.884276	0.657886		0.119566	0.230378	0.23212	0.0642925	0.0471688
	195		0.611376	0.706717	0.781493	0.933135	0.797783		0.112577	0.243316	0.241875	0.0678112	0.0700099
	210		0.630323	0.631377	0.763415	0.922851	0.675698		0.144623	0.229039	0.245854	0.0694433	0.0498948
	225		0.643234	0.611413	0.757051	0.92791	0.529385		0.13748	0.230678	0.251783	0.071675	0.0300513
	240		0.648805	0.685239	0.775826	0.910397	0.614052		0.144577	0.253556	0.260548	0.0735753	0.0403511
	255		0.656307	0.588042		0.914512	0.541242		0.141465	0.234544		0.0757312	0.0307458
	270		0.667512	0.683124		0.919917	0.387479		0.144886	0.26308		0.077101	0.0102735
	285		0.680014	0.720668		0.92086	0.610416		0.150538	0.276361		0.0798148	0.0447564

## Sheet: Figure 2d
Figure 2d			1	2	3			6
	Tn + Vn	Tn + Vn + B-Int	Tn + B-Int
	0.103732	10.1302	31.2881
	0	6.73741	30.405
	1.37401	15.567	77.412
	0	51.4838	93.4182
	0	43.9943	127.142
	0	33.843	28.6083
	0	23.6086	91.3619
		22.0273
		43.332

## Sheet: Figure 3c
Figure 3c			1	2	3			6
	Tn2_0%	Tn2_20%	Tn2_B1D_20%	Tn2_Vn2A3Q_20%	Tn1_20%
	5.31077e-05	0.285168	0.939138	0.638469	0.00138672
	0.000314355	0.300819	1.09831	0.828544	0.00315723
	0.000231326	0.301109	0.887654	0.889983	0.00290594
	6.00964e-05	0.163887	1.08688	1.02242	0.00546002
	0.000273392	0.191717	0.941679	1.02613	0.0103119
		0.206833	0.878483	1.15761	0.00501081
		0.329448	0.967069		0.00290701
		0.331372	1.00911		0.00557381
		0.335437	1.01622		0.00641441
					0.00349717
					0.00800753

## Sheet: Figure 3e
Figure 3e
	t	<30 min										> 2.5 hrs
	0	0	0	0	0	0	0	0	0	0	0						0	0	0	0	0
	15	0.0193383	0.0168759	0.0271567	0.0659336	0.0687076	0.0279463	0.0794325	0.0972344	0.0821033	-0.0036837	0	0	0	0	0	0.0645238	0.070373	0.0639698	0.0526609	0.0476042
	30	0.033012	0.0254644	0.057354	0.0842008	0.0823204	0.0437242	0.0979723	0.107162	0.104465	0.0321487	0.0378465	0.0956473	0.0457557	0.0532595	0.0337672	0.0495142	0.0907094	0.121337	0.070776	0.0658219
	45	0.061258	0.057209	0.0741725	0.106313	0.103759	0.0557646	0.113924	0.117756	0.119368	0.0580652	0.0606633	0.113001	0.0711964	0.0719192	0.0629242	0.11413	0.126794	0.103453	0.0807684	0.0780472
	60	0.0537719	0.05682	0.061409	0.112752	0.115271	0.0684457	0.124721	0.141872	0.127575	0.0678127	0.0657298	0.143621	0.0892816	0.0876619	0.0610039	0.103015	0.127573	0.121692	0.0850566	0.0779372
	75	0.0764869	0.0760046	0.0935995	0.122348	0.124286	0.073706	0.135363	0.154584	0.143548	0.0805871	0.0658859	0.157463	0.0996397	0.0961951	0.0770255	0.124836	0.116267	0.138834	0.100829	0.0869925
	90	0.0855837	0.0706398	0.0976473	0.135082	0.135689	0.0887786	0.150502	0.146185	0.152533	0.0951934	0.0842952	0.172439	0.101386	0.0947168	0.0675739	0.0899102	0.10435	0.131838	0.0912115	0.087302
	105	0.0651131	0.071991	0.0762022	0.14941	0.136402	0.0988119	0.156773	0.171348	0.169637	0.110155	0.0817962	0.190589	0.101627	0.105289	0.072563	0.0732869	0.102769	0.130702	0.11164	0.102953
	120	0.0934227	0.0913367	0.107977	0.160486	0.149576	0.107538	0.175568	0.183072	0.190428	0.113353	0.087032	0.199809	0.11605	0.121052	0.0892307	0.115919	0.17308	0.0989202	0.105422	0.102405
	135	0.107164	0.113353	0.13337	0.173339	0.164335	0.114726	0.171371	0.199075	0.196734	0.106042	0.104302	0.205595	0.125209	0.14052	0.104693	0.152765	0.151541	0.131277	0.0961819	0.0934428
	150	0.110299	0.105877	0.133368	0.160832	0.161746	0.119533	0.185104	0.199478	0.201324	0.148539	0.0974722	0.208905	0.120858	0.138558	0.0984397	0.12348	0.151923	0.177179	0.0998996	0.1002
	165	0.0973776	0.0977256	0.110667	0.166381	0.166364	0.134192	0.190145	0.212775	0.204932	0.150473	0.0983019	0.219725	0.123296	0.143786	0.121577	0.0946809	0.12633	0.151768	0.100654	0.108563
	180	0.100488	0.100164	0.111532	0.18044	0.183431	0.134728	0.20181	0.227561	0.204246	0.159119	0.102933	0.222822	0.118639	0.134964	0.112799	0.138578	0.133752	0.122562	0.103706	0.106805
	195	0.0983026	0.104981	0.122679	0.184529	0.188525	0.139637	0.21576	0.23233	0.221838	0.170483	0.112331	0.230121	0.119008	0.140981	0.0993772	0.115737	0.150392	0.149382	0.101801	0.105078
	210	0.123979	0.137537	0.130413	0.198282	0.195657	0.152506	0.225463	0.233994	0.222107	0.161853	0.10055	0.242074	0.115351	0.138059	0.116168	0.161789	0.174843	0.156215	0.116213	0.112007
	225	0.156095	0.163491	0.164196	0.215662	0.203289	0.164961	0.222299	0.246226	0.239688	0.18012	0.105427	0.251175	0.141993	0.146971	0.125093	0.145684	0.193013	0.156967	0.117623	0.115911
	240	0.128399	0.116334	0.118409	0.223923	0.212706	0.162563	0.232344	0.241028	0.231115	0.182558	0.103134	0.237211	0.129946	0.152715	0.111279	0.132845	0.12764	0.145212	0.121954	0.11424
	255	0.152289	0.1431	0.161847	0.228654	0.21468	0.173967	0.241171	0.252239	0.248403	0.208865	0.108442	0.243483	0.126966	0.14515	0.114594	0.164504	0.178381	0.186477	0.124749	0.11465
	270	0.0994025	0.106817	0.117964	0.240902	0.221394	0.183698	0.248876	0.270315	0.240652	0.194573	0.11064	0.258124	0.132738	0.143166	0.120701	0.101439	0.148666	0.174439	0.131598	0.130339
	285	0.148274	0.155849	0.173272	0.247692	0.226649	0.183384	0.252266	0.25941	0.246265	0.212827	0.126964	0.269865	0.144347	0.156142	0.107144	0.160397	0.172603	0.181003	0.140739	0.13015
	300	0.134859	0.150828	0.154101	0.260112	0.238805	0.187497	0.266596	0.273404	0.266501	0.219438	0.115209	0.267298	0.140054	0.1429	0.135678	0.131213	0.194847	0.172589	0.13611	0.136499
	315	0.147081	0.161328	0.183654	0.267066	0.241404	0.200664	0.268401	0.273791	0.268218	0.221409	0.126758	0.275831	0.125028	0.143215	0.120485	0.182598	0.23941	0.143606	0.157231	0.13793
	330	0.156596	0.179788	0.190515	0.269877	0.253468	0.201904	0.280223	0.283335	0.269849	0.235337	0.126245	0.275694	0.13012	0.144006	0.117246	0.167898	0.209099	0.156978	0.159511	0.140307
	345	0.154677	0.159628	0.169984	0.270125	0.247843	0.208935	0.285917	0.296584	0.271235	0.235284	0.132109	0.287618	0.134002	0.15062	0.139112	0.136061	0.167823	0.197996	0.144004	0.134944
	360	0.197525	0.200692	0.217494	0.262375	0.253177	0.217843	0.290578	0.294053	0.267763	0.246152	0.133308	0.286692	0.141105	0.152046	0.12361	0.238976	0.216788	0.125958	0.144354	0.135178
	375	0.192105	0.192224	0.223126	0.280526	0.259907	0.212378	0.303923	0.284079	0.280982	0.247494	0.126596	0.295114	0.133606	0.144669	0.12372	0.212834	0.256538	0.173368	0.147872	0.141471
	390	0.180516	0.206945	0.215119	0.280465	0.262804	0.229138	0.292849	0.301644	0.277325	0.262763	0.120304	0.297696	0.134429	0.163472	0.132356	0.228779	0.235113	0.154933	0.145243	0.138764
	405	0.196833	0.191173	0.207064	0.274875	0.264146	0.231896	0.309553	0.291462	0.275831	0.237258	0.134215	0.283838	0.136299	0.155073	0.136615	0.223454	0.220686	0.176748	0.143856	0.139169
	420	0.12914	0.155644	0.148194	0.280549	0.27602	0.228535	0.31061	0.316136	0.271005	0.256651	0.122438	0.296898	0.132593	0.153411	0.137738	0.176711	0.149263	0.188846	0.14721	0.144395
	435	0.189855	0.213974	0.238875	0.276189	0.271364	0.233302	0.318622	0.316496	0.286493	0.267775	0.126533	0.294484	0.144312	0.146383	0.13432	0.289662	0.286847	0.151894	0.138417	0.143546
	450	0.175292	0.173548	0.181101	0.287731	0.280135	0.236271	0.317882	0.309371	0.282538	0.257309	0.134875	0.306548	0.124384	0.150772	0.123001	0.178987	0.176951	0.176133	0.136304	0.132482
	465	0.125419	0.141804	0.136045	0.291652	0.283937	0.250605	0.333217	0.320127	0.303869	0.270625	0.134904	0.308536	0.130857	0.149172	0.126377	0.130289	0.194719	0.16998	0.151457	0.134478
	480	0.176507	0.192257	0.196382	0.299807	0.285335	0.249988	0.331463	0.325935	0.293492	0.273151	0.135563	0.307901	0.141189	0.1639	0.125679	0.208956	0.24199	0.142823	0.151539	0.142125
	495	0.184699	0.195442	0.191073	0.301416	0.286988	0.268515	0.328151	0.329931	0.311476	0.289206	0.135821	0.311129	0.147666	0.152206	0.128546	0.198667	0.19732	0.120632	0.151896	0.142951
	510	0.220771	0.222515	0.236262	0.296119	0.291069	0.259424	0.316248	0.329627	0.298848	0.280381	0.144691	0.314917	0.13973	0.153794	0.141784	0.282191	0.247397	0.138872	0.159145	0.152129
	525	0.219309	0.22275	0.217786	0.319127	0.303038	0.251535	0.311684	0.346233	0.315223	0.270638	0.144313	0.305763	0.146201	0.150275	0.13836	0.214645	0.259211	0.191484	0.168881	0.163533
	540	0.183685	0.210492	0.21422	0.317008	0.301652	0.271346	0.313919	0.320628	0.3216	0.271945	0.136545	0.299036	0.133814	0.161619	0.12747	0.180327	0.203704	0.161617	0.174277	0.161297

## Sheet: Figure 5b
Figure 5B
	distance	pN		Histogram bins
	1.73	0.832		0-10	27
	9.87	0.869		10-20	12
	25.3	0.995		20-30	12
	35.7	1.17		30-40	19
	46.8	1.31		40-50	13
	1.17	1.35		>50	21
	38.8	1.38
	36.7	1.63
	44.2	1.73
	52.5	1.75
	25.7	1.83
	58.2	1.94
	1.31	2.13
	1.63	2.55
	12.9	2.77
	20.4	2.88
	11.4	3.44
	51.8	3.75
	52.2	4.83
	7.64	5.67
	19.3	6.71
	1.75	7.64
	17.1	8.32
	43.4	8.86
	3.44	9.63
	22.9	9.68
	55.5	9.87
	14.3	11.4
	15.4	11.5
	24.1	11.5
	2.88	11.8
	14.4	12.9
	32.5	14
	42.4	14.3
	29.7	14.4
	37.6	15.4
	20.8	17.1
	36	17.5
	42	19.3
	11.5	20.4
	23.5	20.8
	11.5	22.8
	24.1	22.9
	32.1	23.5
	35.5	23.9
	37.9	24.1
	29.5	24.1
	33.8	25.3
	36.9	25.7
	38.4	29.5
	50.2	29.7
	56.4	31.6
	56.9	32.1
	33.6	32.5
	33.7	32.8
	41.4	33.6
	53.7	33.7
	56.3	33.8
	56.1	34.4
	58.2	35.5
	31.6	35.7
	37.7	36
	45	36.7
	46.3	36.9
	56.1	37.6
	41.2	37.7
	1.35	37.9
	44.6	38.4
	2.13	38.8
	5.67	39.3
	1.83	41.2
	2.55	41.4
	6.71	41.8
	1.94	42
	2.77	42.4
	42.4	42.4
	1.38	43.4
	57.1	44.2
	47	44.6
	9.68	45
	34.4	46.3
	22.8	46.8
	0.995	47
	8.32	50.2
	4.83	51.8
	56.9	52.2
	58.9	52.5
	3.75	53.7
	57.4	54.9
	59.2	55.5
	17.5	56.1
	39.3	56.1
	9.63	56.3
	8.86	56.4
	11.8	56.9
	23.9	56.9
	0.869	57.1
	57.9	57.4
	58.4	57.9
	54.9	58.2
	32.8	58.2
	0.832	58.4
	41.8	58.9
	14	59.2

## Sheet: Figure 5c
Figure 5C		0.676	0.436		0.676	0.288		0.678	0.135		0.678	0.348		0.68	0.0815		0.678	0.0512		0.676	0.29		0.691	0.533
8 events		0.675	0.361		0.677	0.236		0.679	0.255		0.679	0.325		0.68	0.0787		0.678	0.0751		0.677	0.273		0.692	0.515
first column: distance (µm)		0.676	0.353		0.677	0.174		0.679	0.222		0.679	0.313		0.68	0.0658		0.678	0.0751		0.678	0.352		0.692	0.493
second column: force (pN)		0.675	0.195		0.678	0.165		0.679	0.251		0.68	0.241		0.679	0.0723		0.678	0.0839		0.679	0.334		0.694	0.529
respectively		0.676	0.188		0.678	0.135		0.679	0.285		0.68	0.161		0.679	0.0696		0.678	0.082		0.68	0.365		0.694	0.433
		0.676	0.22		0.679	0.142		0.678	0.265		0.68	0.0557		0.678	0.0896		0.677	0.059		0.681	0.376		0.694	0.41
		0.676	0.256		0.678	0.121		0.678	0.351		0.68	0.07		0.678	0.168		0.677	0.0797		0.683	0.503		0.695	0.519
		0.676	0.262		0.678	0.15		0.678	0.323		0.68	0.0261		0.679	0.179		0.677	0.0986		0.684	0.609		0.696	0.576
		0.676	0.242		0.678	0.23		0.678	0.314		0.68	0.0202		0.679	0.227		0.676	0.00237		0.684	0.582		0.697	0.648
		0.675	0.2		0.677	0.216		0.678	0.222		0.68	0.0916		0.678	0.195		0.676	0.0189		0.685	0.613		0.698	0.675
		0.676	0.202		0.677	0.221		0.679	0.259		0.68	0.0629		0.678	0.23		0.676	-0.0218		0.685	0.589		0.699	0.682
		0.676	0.275		0.677	0.314		0.678	0.209		0.68	0.081		0.678	0.201		0.676	-0.0313		0.686	0.67		0.699	0.664
		0.676	0.354		0.676	0.28		0.678	0.268		0.68	0.0301		0.677	0.114		0.676	-0.00582		0.686	0.66		0.7	0.63
		0.676	0.487		0.677	0.353		0.678	0.31		0.679	0.0344		0.677	0.00423		0.676	0.0417		0.687	0.613		0.701	0.619
		0.675	0.469		0.677	0.462		0.678	0.313		0.679	0.0825		0.677	-0.00384		0.677	0.14		0.688	0.647		0.701	0.685
		0.675	0.427		0.676	0.394		0.677	0.306		0.679	0.13		0.677	0.0022		0.679	0.244		0.69	0.723		0.703	0.753
		0.675	0.421		0.677	0.435		0.677	0.323		0.68	0.174		0.678	0.018		0.678	0.174		0.69	0.691		0.704	0.737
		0.676	0.452		0.676	0.361		0.676	0.313		0.679	0.148		0.677	0.0129		0.68	0.239		0.691	0.619		0.704	0.734
		0.676	0.451		0.675	0.31		0.676	0.418		0.679	0.145		0.677	0.0321		0.681	0.347		0.693	0.641		0.704	0.667
		0.677	0.428		0.676	0.354		0.676	0.487		0.678	0.113		0.677	0.00495		0.681	0.319		0.694	0.649		0.706	0.727
		0.676	0.378		0.676	0.419		0.676	0.472		0.678	0.136		0.677	-9.69e-05		0.683	0.378		0.696	0.757		0.707	0.757
		0.676	0.366		0.676	0.347		0.676	0.499		0.678	0.171		0.678	0.0861		0.683	0.405		0.697	0.699		0.709	0.818
		0.677	0.36		0.677	0.403		0.676	0.556		0.679	0.233		0.679	0.17		0.685	0.492		0.697	0.708		0.71	0.859
		0.677	0.311		0.676	0.389		0.677	0.428		0.679	0.239		0.679	0.236		0.686	0.506		0.699	0.84		0.71	0.904
		0.678	0.361		0.675	0.275		0.677	0.417		0.679	0.286		0.679	0.304		0.687	0.531		0.7	0.826		0.712	0.821
		0.678	0.41		0.676	0.344		0.678	0.472		0.679	0.29		0.68	0.318		0.689	0.515		0.7	0.723		0.712	0.702
		0.678	0.488		0.676	0.293		0.677	0.492		0.678	0.278		0.679	0.204		0.691	0.609		0.702	0.709		0.714	0.657
		0.678	0.476		0.676	0.252		0.678	0.55		0.678	0.352		0.68	0.216		0.691	0.613		0.703	0.739		0.716	0.619
		0.678	0.456		0.676	0.303		0.678	0.46		0.678	0.325		0.68	0.196		0.692	0.601		0.703	0.68		0.717	0.588
		0.677	0.455		0.677	0.337		0.679	0.502		0.678	0.301		0.681	0.211		0.693	0.752		0.704	0.609		0.717	0.501
		0.677	0.482		0.677	0.291		0.679	0.517		0.678	0.271		0.682	0.248		0.694	0.873		0.704	0.588		0.718	0.465
		0.677	0.496		0.678	0.299		0.68	0.442		0.678	0.247		0.681	0.199		0.695	0.887		0.705	0.57		0.719	0.478
		0.676	0.481		0.679	0.253		0.678	0.333		0.677	0.268		0.682	0.237		0.696	0.874		0.707	0.625		0.72	0.486
		0.677	0.536		0.678	0.136		0.678	0.359		0.678	0.35		0.683	0.299		0.696	0.861		0.706	0.507		0.721	0.453
		0.677	0.558		0.679	0.178		0.677	0.305		0.678	0.414		0.683	0.227		0.698	0.929		0.706	0.54		0.723	0.483
		0.677	0.573		0.679	0.105		0.676	0.283		0.678	0.423		0.683	0.223		0.698	1.02		0.707	0.545		0.725	0.507
		0.676	0.485		0.678	0.0921		0.677	0.213		0.679	0.443		0.685	0.322		0.699	0.949		0.708	0.579		0.724	0.49
		0.675	0.459		0.679	0.208		0.676	0.202		0.679	0.455		0.686	0.368		0.7	0.929		0.708	0.587		0.726	0.47
		0.675	0.533		0.679	0.187		0.676	0.206		0.679	0.532		0.687	0.414		0.7	0.9		0.71	0.676		0.727	0.526
		0.676	0.55		0.679	0.177		0.676	0.209		0.68	0.606		0.687	0.482		0.701	0.857		0.711	0.687		0.729	0.523
		0.675	0.511		0.68	0.184		0.676	0.289		0.68	0.649		0.688	0.477		0.702	0.734		0.712	0.636		0.73	0.479
		0.675	0.589		0.678	0.106		0.676	0.343		0.681	0.677		0.69	0.525		0.702	0.724		0.713	0.677		0.731	0.385
		0.676	0.564		0.677	0.0585		0.677	0.366		0.682	0.681		0.691	0.571		0.703	0.648		0.714	0.626		0.733	0.34
		0.676	0.617		0.678	0.119		0.677	0.338		0.683	0.656		0.692	0.58		0.704	0.681		0.717	0.684		0.734	0.25
		0.676	0.656		0.677	0.0523		0.678	0.396		0.684	0.652		0.693	0.716		0.704	0.535		0.717	0.608		0.734	0.245
		0.676	0.63		0.677	0.102		0.678	0.429		0.684	0.683		0.695	0.762		0.705	0.451		0.719	0.669		0.735	0.24
		0.675	0.641		0.677	0.152		0.677	0.458		0.686	0.721		0.696	0.785		0.706	0.544		0.719	0.609		0.737	0.264
		0.676	0.67		0.677	0.138		0.677	0.447		0.686	0.73		0.696	0.853		0.706	0.507		0.72	0.611		0.737	0.213
		0.676	0.631		0.678	0.1		0.678	0.483		0.687	0.78		0.697	0.912		0.708	0.552		0.722	0.605		0.738	0.148
		0.677	0.631		0.677	0.0784		0.678	0.501		0.688	0.75		0.698	0.898		0.708	0.49		0.723	0.647		0.738	0.114
		0.678	0.648		0.676	0.0834		0.678	0.421		0.688	0.837		0.699	0.902		0.71	0.542		0.724	0.688		0.74	0.171
		0.677	0.584		0.677	0.186		0.677	0.392		0.689	0.893		0.7	0.93		0.711	0.528		0.725	0.658		0.74	0.207
		0.677	0.579		0.677	0.277		0.677	0.443		0.69	0.941		0.7	0.88		0.712	0.54		0.727	0.683		0.741	0.188
		0.677	0.532		0.678	0.268		0.677	0.452		0.691	0.992		0.7	0.868		0.713	0.535		0.727	0.676		0.741	0.188
		0.676	0.428		0.678	0.315		0.677	0.432		0.692	1		0.701	0.83		0.714	0.597		0.729	0.751		0.742	0.208
		0.676	0.401		0.678	0.322		0.677	0.409		0.693	1.02		0.701	0.839		0.716	0.581		0.73	0.672		0.743	0.16
		0.677	0.4		0.677	0.298		0.677	0.407		0.694	0.973		0.701	0.873		0.716	0.523		0.731	0.643		0.744	0.11
		0.677	0.433		0.677	0.233		0.677	0.428		0.695	0.971		0.702	0.792		0.718	0.568		0.731	0.555		0.745	0.0911
		0.676	0.449		0.676	0.257		0.677	0.459		0.696	0.904		0.702	0.783		0.719	0.621		0.732	0.578		0.746	0.0945
		0.676	0.504		0.676	0.225		0.678	0.491		0.698	0.986		0.703	0.806		0.72	0.628		0.733	0.586		0.747	0.0691
		0.676	0.521		0.676	0.252		0.678	0.482		0.699	0.97		0.705	0.847		0.72	0.541		0.734	0.521		0.749	0.0558
		0.676	0.566		0.676	0.322		0.679	0.525		0.7	1.04		0.705	0.822		0.721	0.579		0.736	0.476		0.749	0.00438
		0.676	0.597		0.676	0.278		0.679	0.471		0.7	1		0.707	0.837		0.722	0.599		0.736	0.371		0.751	0.0372
		0.675	0.62		0.675	0.302		0.68	0.538		0.7	0.926		0.708	0.819		0.724	0.578		0.737	0.317		0.752	0.0514
		0.676	0.695		0.676	0.336		0.681	0.609		0.701	0.903		0.71	0.808		0.725	0.572		0.738	0.275		0.754	0.0321
		0.676	0.704		0.676	0.292		0.682	0.597		0.702	0.874		0.711	0.811		0.726	0.629		0.739	0.246		0.754	0.0361
		0.676	0.742		0.676	0.277		0.683	0.591		0.702	0.928		0.712	0.783		0.728	0.617		0.741	0.27		0.755	0.0461
		0.676	0.718		0.676	0.382		0.684	0.613		0.702	0.903		0.713	0.824		0.728	0.576		0.742	0.291		0.756	0.0698
		0.676	0.754		0.678	0.422		0.685	0.61		0.704	0.93		0.715	0.725		0.729	0.453		0.743	0.208		0.756	0.103
		0.675	0.649		0.678	0.406		0.685	0.542		0.704	0.825		0.716	0.764		0.73	0.44		0.744	0.185		0.757	0.136
		0.675	0.655		0.678	0.4		0.686	0.516		0.706	0.82		0.717	0.761		0.732	0.471		0.744	0.136		0.757	0.0872
		0.675	0.632		0.677	0.351		0.687	0.555		0.707	0.725		0.718	0.788		0.733	0.502		0.745	0.146		0.758	0.084
		0.676	0.671		0.678	0.402		0.689	0.594		0.709	0.732		0.719	0.735		0.734	0.519		0.746	0.16		0.759	0.0542
		0.677	0.665		0.679	0.412		0.689	0.558		0.71	0.704		0.72	0.764		0.735	0.517		0.746	0.162		0.759	0.0406
		0.677	0.646		0.679	0.422		0.691	0.617		0.711	0.642		0.72	0.701		0.736	0.497		0.746	0.126		0.76	0.023
		0.677	0.644		0.679	0.47		0.691	0.627		0.711	0.652		0.721	0.67		0.736	0.408		0.748	0.137		0.761	0.033
		0.677	0.616		0.679	0.51		0.692	0.673		0.712	0.582		0.722	0.648		0.737	0.385		0.748	0.104		0.761	-0.00923
		0.677	0.615		0.68	0.488		0.693	0.63		0.713	0.544		0.724	0.558		0.738	0.378		0.749	0.0961		0.762	-0.0592
		0.677	0.568		0.68	0.476		0.694	0.626		0.714	0.486		0.725	0.601		0.739	0.399		0.751	0.147		0.763	-0.0612
		0.678	0.604		0.68	0.547		0.695	0.631		0.715	0.473		0.726	0.485		0.74	0.373		0.751	0.0804		0.764	-0.0969
		0.677	0.559		0.681	0.636		0.697	0.686		0.716	0.423		0.726	0.445		0.741	0.371		0.753	0.0945		0.765	-0.12
		0.678	0.508		0.682	0.69		0.697	0.681		0.717	0.434		0.728	0.4		0.742	0.296		0.753	0.0522		0.767	-0.12
		0.678	0.472		0.682	0.727		0.697	0.683		0.717	0.341		0.729	0.39		0.743	0.197		0.754	0.0278		0.768	-0.169
		0.678	0.418		0.683	0.798		0.698	0.676		0.718	0.398		0.729	0.397		0.744	0.164		0.756	-0.0238		0.77	-0.111
		0.678	0.429		0.683	0.82		0.698	0.633		0.719	0.4		0.731	0.397		0.744	0.102		0.757	-0.0281		0.77	-0.152
		0.678	0.394		0.684	0.776		0.699	0.652		0.721	0.389		0.732	0.403		0.745	0.12		0.757	-0.048		0.772	-0.173
		0.678	0.452		0.685	0.863		0.7	0.589		0.721	0.416		0.733	0.393		0.745	0.066		0.758	-0.0588		0.772	-0.168
		0.679	0.491		0.685	0.774		0.701	0.618		0.723	0.516		0.735	0.36		0.746	0.0765		0.759	-0.101		0.774	-0.118
		0.679	0.492		0.687	0.836		0.701	0.621		0.724	0.522		0.736	0.312		0.747	0.0795		0.76	-0.136		0.776	-0.19
		0.68	0.529		0.687	0.819		0.702	0.586		0.725	0.475		0.738	0.28		0.748	0.0776		0.762	-0.139		0.776	-0.167
		0.681	0.617		0.689	0.779		0.703	0.599		0.726	0.464		0.738	0.282		0.749	0.0726		0.762	-0.165		0.777	-0.102
		0.682	0.625		0.691	0.78		0.704	0.575		0.727	0.423		0.739	0.25		0.75	0.0605		0.764	-0.194		0.778	-0.0714
		0.682	0.651		0.691	0.77		0.706	0.571		0.728	0.476		0.741	0.288		0.75	0.0672		0.764	-0.184		0.778	0.00118
		0.683	0.756		0.692	0.776		0.706	0.579		0.73	0.443		0.742	0.254		0.751	0.0726		0.765	-0.162		0.78	-0.0518
		0.684	0.801		0.694	0.799		0.707	0.576		0.73	0.414		0.743	0.274		0.753	0.0486		0.767	-0.169		0.781	-0.0343
		0.685	0.85		0.695	0.928		0.709	0.608		0.731	0.41		0.744	0.244		0.753	0.0274		0.768	-0.131		0.782	-0.0363
		0.685	0.903		0.695	0.937		0.709	0.64		0.732	0.399		0.745	0.243		0.755	0.0489		0.769	-0.12		0.784	-0.00207
		0.686	0.909		0.696	1.09		0.711	0.623		0.733	0.306		0.746	0.309		0.757	0.00977		0.77	-0.0985		0.786	-0.00198
		0.687	0.854		0.696	1.05		0.712	0.617		0.735	0.303		0.746	0.28		0.757	-0.0214		0.771	-0.102		0.787	0.00385
		0.688	0.888		0.697	1.11		0.714	0.701		0.736	0.357		0.748	0.321		0.758	-0.056		0.772	-0.116		0.789	-0.0225
		0.688	0.879		0.696	1.13		0.715	0.728		0.737	0.306		0.748	0.281		0.759	-0.0829		0.774	-0.149		0.791	-0.107
		0.69	0.954		0.697	1.15		0.717	0.773		0.737	0.32		0.749	0.3		0.759	-0.112		0.775	-0.106		0.792	-0.133
		0.692	0.996		0.698	1.12		0.717	0.768		0.738	0.301		0.749	0.256		0.761	-0.128		0.775	-0.107		0.793	-0.157
		0.692	0.922		0.699	1.08		0.719	0.75		0.738	0.235		0.749	0.154		0.762	-0.198		0.776	-0.108		0.794	-0.141
		0.693	0.924		0.7	0.999		0.721	0.753		0.739	0.252		0.75	0.119		0.763	-0.193		0.777	-0.131		0.796	-0.126
		0.694	1		0.701	0.988		0.721	0.735		0.741	0.221		0.751	0.122		0.764	-0.178		0.779	-0.136		0.797	-0.144
		0.696	0.97		0.702	0.961		0.723	0.784		0.742	0.186		0.752	0.087		0.765	-0.147		0.779	-0.126		0.798	-0.0988
		0.697	0.933		0.703	0.935		0.724	0.793		0.742	0.206		0.753	0.0748		0.765	-0.18		0.781	-0.101		0.799	-0.0832
		0.698	1.01		0.704	0.961		0.725	0.741		0.743	0.253		0.754	0.073		0.765	-0.186		0.782	-0.169		0.801	-0.0597
		0.698	1.04		0.705	0.939		0.725	0.686		0.743	0.235		0.754	0.0505		0.767	-0.193		0.784	-0.137		0.803	-0.0355
		0.7	1.05		0.706	0.929		0.726	0.675		0.744	0.254		0.754	0.0253		0.768	-0.223		0.784	-0.116		0.804	0.0197
		0.699	1.03		0.707	0.924		0.728	0.646		0.745	0.219		0.756	-0.00692		0.769	-0.207		0.785	-0.129		0.806	0.025
		0.699	1.01		0.708	0.935		0.729	0.585		0.746	0.213		0.758	0.0227		0.771	-0.164		0.787	-0.118		0.808	0.0344
		0.701	1.1		0.709	0.92		0.73	0.618		0.748	0.304		0.76	0.102		0.772	-0.152		0.789	-0.153		0.808	0.0139
		0.702	1.07		0.71	0.955		0.731	0.604		0.749	0.283		0.76	0.129		0.772	-0.139		0.79	-0.17		0.81	0.0333
		0.703	1.04		0.711	0.927		0.732	0.561		0.749	0.271		0.761	0.105		0.774	-0.188		0.791	-0.225		0.811	0.0275
		0.703	1.02		0.713	0.823		0.734	0.534		0.751	0.21		0.762	0.084		0.774	-0.224		0.793	-0.222		0.812	0.000666
		0.705	1.1		0.715	0.826		0.735	0.535		0.752	0.122		0.762	0.11		0.776	-0.204		0.794	-0.26		0.813	0.0117
		0.706	1.13		0.716	0.794		0.736	0.561		0.752	0.0164		0.763	0.155		0.777	-0.176		0.795	-0.225		0.814	0.00247
		0.707	1.1		0.718	0.812		0.737	0.521		0.754	0.00196		0.764	0.139		0.779	-0.177		0.797	-0.206		0.813	0.00953
		0.709	1.06		0.719	0.73		0.738	0.48		0.755	-0.0295		0.765	0.107		0.78	-0.147		0.799	-0.18		0.814	-0.0106
		0.711	1.05		0.72	0.7		0.738	0.449		0.757	-0.053		0.766	0.0877		0.781	-0.141		0.8	-0.137		0.815	0.0366
		0.712	1.04		0.721	0.677		0.738	0.457		0.758	-0.121		0.767	0.0881		0.781	-0.141		0.801	-0.126		0.816	0.0357
		0.713	0.953		0.722	0.69		0.738	0.38		0.758	-0.177		0.767	0.049		0.783	-0.0959		0.803	-0.0709		0.818	0.0696
		0.714	0.903		0.724	0.731		0.739	0.334		0.758	-0.206		0.768	0.0316		0.784	-0.114		0.805	-0.0612		0.819	0.0529
		0.716	0.875		0.725	0.704		0.741	0.388		0.759	-0.228		0.769	0.028		0.785	-0.0496		0.806	-0.0365		0.821	0.0808
		0.717	0.86		0.726	0.765		0.742	0.367		0.76	-0.177		0.77	0.056		0.785	-0.0492		0.808	-0.0344		0.823	0.0397
		0.717	0.81		0.726	0.7		0.742	0.323		0.762	-0.0692		0.772	0.0371		0.787	-0.0389		0.809	-0.00163		0.824	0.044
		0.718	0.772		0.726	0.707		0.743	0.29		0.763	-0.0428		0.773	0.041		0.788	-0.0739		0.81	0.0225		0.825	0.0343
		0.72	0.79		0.727	0.67		0.745	0.265		0.764	-0.117		0.774	0.0463		0.79	-0.0399		0.811	0.00688		0.827	0.0252
		0.72	0.798		0.728	0.697		0.745	0.222		0.764	-0.095		0.774	0.0725		0.79	-0.0601		0.812	0.0139		0.829	0.0263
		0.721	0.773		0.729	0.622		0.747	0.219		0.765	-0.106		0.776	0.0996		0.791	-0.0938		0.813	-0.0271		0.829	-0.0158
		0.722	0.728		0.73	0.579		0.749	0.18		0.765	-0.0707		0.776	0.0518		0.792	-0.115		0.815	-0.041		0.83	-0.0359
		0.723	0.775		0.73	0.58		0.75	0.22		0.767	-0.0929		0.778	0.0858		0.793	-0.111		0.816	-0.0667		0.831	-0.0245
		0.724	0.726		0.731	0.57		0.751	0.213		0.768	-0.0533		0.778	0.0267		0.794	-0.0925		0.818	-0.0515		0.832	-0.0125
		0.725	0.668		0.732	0.518		0.752	0.115		0.769	-0.0677		0.779	0.0298		0.795	-0.141		0.819	-0.0742		0.832	0.037
		0.726	0.657		0.733	0.505		0.752	0.108		0.771	-0.0688		0.78	0.00334		0.798	-0.106		0.82	-0.073		0.832	0.0767
		0.727	0.632		0.735	0.489		0.754	0.125		0.771	-0.176		0.779	-0.0372		0.798	-0.137		0.821	-0.0549		0.834	0.0492
		0.729	0.635		0.736	0.454		0.754	0.0824		0.772	-0.157		0.781	-0.0935		0.8	-0.131		0.822	-0.0157		0.835	0.0627
		0.729	0.536		0.738	0.425		0.755	0.0696		0.773	-0.08		0.781	-0.0896		0.801	-0.146		0.822	0.0102		0.836	0.095
		0.73	0.545		0.739	0.395		0.756	0.111		0.775	-0.037		0.782	-0.0539		0.801	-0.162		0.824	0.00195		0.838	0.117
		0.731	0.522		0.739	0.358		0.756	0.0828		0.776	-0.0331		0.783	-0.14		0.803	-0.13		0.825	0.0521		0.839	0.152
		0.732	0.443		0.741	0.391		0.756	0.0803		0.777	-0.00155		0.784	-0.159		0.804	-0.129		0.826	0.0955		0.841	0.17
		0.733	0.406		0.741	0.318		0.756	0.0842		0.779	-0.0238		0.786	-0.194		0.805	-0.158		0.827	0.122		0.842	0.13
		0.733	0.409		0.742	0.26		0.757	0.0587		0.78	-0.0446		0.788	-0.162		0.806	-0.135		0.829	0.129		0.843	0.139
		0.735	0.447		0.743	0.355		0.758	0.0778		0.781	-0.0201		0.789	-0.183		0.807	-0.143		0.83	0.171		0.845	0.105
		0.735	0.389		0.744	0.306		0.76	0.0783		0.783	0.00751		0.791	-0.153		0.808	-0.136		0.832	0.174		0.847	0.0576
		0.737	0.397		0.744	0.289		0.76	0.0455		0.784	0.052		0.792	-0.138		0.81	-0.0837		0.833	0.141		0.848	0.0877
		0.737	0.371		0.745	0.335		0.761	0.0773		0.785	0.0317		0.794	-0.121		0.811	-0.0426		0.835	0.132		0.851	0.106
		0.738	0.403		0.746	0.29		0.762	0.121		0.787	0.00204		0.795	-0.185		0.812	-0.0295		0.837	0.109		0.852	0.101
		0.739	0.325		0.746	0.276		0.763	0.0749		0.789	-0.0583		0.796	-0.23		0.815	0.0269		0.839	0.0998		0.854	0.128
		0.739	0.403		0.747	0.314		0.764	0.0765		0.79	-0.0379		0.797	-0.194		0.816	0.0121		0.84	0.0683		0.856	0.113
		0.74	0.455		0.748	0.282		0.766	0.131		0.791	-0.0331		0.798	-0.183		0.817	-0.0339		0.841	0.0226		0.857	0.108
		0.741	0.455		0.75	0.284		0.767	0.132		0.792	-0.00376		0.8	-0.17		0.819	-0.0564		0.843	0.0298		0.859	0.151
		0.743	0.479		0.751	0.287		0.768	0.0942		0.794	-0.0373		0.801	-0.126		0.821	-0.0763		0.844	0.021		0.861	0.138
		0.744	0.451		0.752	0.18		0.768	0.0486		0.796	-0.0624		0.802	-0.119		0.822	-0.0849		0.845	-0.0245		0.864	0.179
		0.745	0.461		0.753	0.173		0.769	0.016		0.796	-0.121		0.803	-0.125		0.823	-0.0986		0.846	-0.0357		0.866	0.224
		0.746	0.418		0.754	0.139		0.77	-0.00127		0.797	-0.111		0.805	-0.0909		0.824	-0.129		0.849	0.00832		0.867	0.198
		0.747	0.387		0.756	0.102		0.772	0.0189		0.8	-0.0777		0.806	-0.0922		0.825	-0.13		0.85	-0.0211		0.867	0.203
		0.749	0.382		0.757	0.11		0.773	-0.0137		0.801	-0.0865		0.808	-0.0701		0.827	-0.122		0.851	-0.0506		0.869	0.175
		0.75	0.37		0.758	0.115		0.773	0.0236		0.801	-0.0735		0.809	-0.0444		0.827	-0.161		0.852	-0.0385		0.87	0.119
		0.751	0.247		0.758	0.0995		0.775	0.0054		0.803	-0.0538		0.81	-0.0238		0.828	-0.147		0.853	0.00974		0.872	0.106
		0.751	0.239		0.759	0.142		0.776	-0.0504		0.804	-0.0788		0.812	-0.00111		0.83	-0.0656		0.855	0.0252		0.875	0.0791
		0.752	0.168		0.76	0.136		0.776	-0.0826		0.806	-0.0521		0.813	-0.0394		0.831	0.00738		0.855	-0.0172		0.876	0.108
		0.752	0.145		0.76	0.0776		0.778	-0.0481		0.807	-0.0219		0.814	-0.0643		0.832	0.0236		0.856	0.0352		0.878	0.138
		0.753	0.164		0.761	0.123		0.78	-0.0449		0.808	0.000501		0.816	-0.0909		0.833	0.0677		0.858	0.0845		0.879	0.11
		0.754	0.112		0.762	0.128		0.78	-0.0495		0.81	0.0161		0.817	-0.0965		0.835	0.0893		0.859	0.129		0.881	0.16
		0.754	0.079		0.763	0.185		0.781	-0.0609		0.811	0.00229		0.819	-0.114		0.836	0.114		0.86	0.151		0.883	0.158
		0.754	0.0757		0.763	0.166		0.781	-0.0481		0.811	-0.0388		0.82	-0.111		0.838	0.122		0.86	0.185		0.886	0.179
		0.755	0.0583		0.764	0.21		0.783	-0.105		0.812	0.0207		0.822	-0.0371		0.84	0.136		0.861	0.257		0.888	0.165
		0.756	0.136		0.766	0.227		0.784	-0.175		0.814	0.00337		0.823	-0.0368		0.842	0.129		0.863	0.281		0.888	0.208
		0.756	0.18		0.767	0.193		0.785	-0.119		0.814	-0.00715		0.824	-0.0644		0.843	0.176		0.865	0.229		0.888	0.245
		0.757	0.184		0.769	0.0975		0.787	-0.0365		0.815	0.0171		0.826	-0.0401		0.845	0.161		0.867	0.224		0.89	0.303
		0.758	0.216		0.77	0.126		0.788	-0.021		0.816	0.00542		0.827	-0.0162		0.846	0.133		0.869	0.244		0.892	0.29
		0.758	0.187		0.771	0.144		0.79	-0.0371		0.817	0.0168		0.827	-0.0152		0.848	0.151		0.871	0.216		0.893	0.287
		0.759	0.154		0.772	0.0725		0.791	0.00193		0.819	0.0537		0.828	0.0372		0.85	0.159		0.872	0.194		0.895	0.318
		0.759	0.158		0.773	0.0946		0.792	-0.0297		0.819	0.0497		0.828	0.0331		0.852	0.16		0.874	0.197		0.896	0.302
		0.76	0.133		0.774	0.0453		0.793	0.00432		0.821	0.131		0.828	0.0395		0.854	0.134		0.875	0.139		0.897	0.329
		0.762	0.0862		0.775	0.0295		0.795	-0.0244		0.823	0.126		0.831	0.0856		0.855	0.146		0.878	0.169		0.898	0.316
		0.763	0.0844		0.776	-0.00849		0.795	0.0174		0.824	0.131		0.831	0.0392		0.855	0.131		0.88	0.197		0.899	0.334
		0.763	-0.00291		0.777	-0.041		0.798	0.0884		0.826	0.151		0.832	0.0696		0.856	0.172		0.882	0.196		0.901	0.352
		0.764	-0.0031		0.778	-0.0438		0.8	0.0552		0.827	0.151		0.834	0.0958		0.857	0.114		0.883	0.239		0.904	0.359
		0.766	-0.0117		0.779	-0.00261		0.8	-0.0213		0.828	0.163		0.834	0.111		0.858	0.122		0.885	0.242		0.905	0.41
		0.767	-0.0548		0.78	-0.0159		0.802	-0.0202		0.83	0.153		0.836	0.123		0.859	0.123		0.887	0.259		0.907	0.4
		0.768	-0.0407		0.782	-0.00774		0.803	0.00308		0.831	0.17		0.838	0.113		0.86	0.165		0.889	0.32		0.908	0.411
		0.769	-0.0498		0.784	0.00151		0.805	-0.0228		0.832	0.128		0.84	0.118		0.862	0.191		0.891	0.352		0.911	0.394
		0.771	-0.0261		0.786	-0.0649		0.807	-0.00362		0.835	0.13		0.842	0.103		0.863	0.188		0.893	0.344		0.912	0.328
		0.772	-0.024		0.787	-0.0578		0.808	-0.000742		0.836	0.0551		0.843	0.0815		0.865	0.2		0.895	0.375		0.915	0.336
		0.773	0.00816		0.788	-0.0641		0.81	-0.0327		0.838	0.0635		0.844	0.0243		0.867	0.189		0.897	0.337		0.915	0.351
		0.774	-0.0207		0.791	-0.0716		0.812	-0.0393		0.84	0.055		0.845	0.0594		0.869	0.21		0.899	0.315		0.917	0.39
		0.775	-0.028		0.792	-0.0315		0.813	-0.0436		0.841	0.0586		0.846	0.0134		0.871	0.237		0.9	0.315		0.919	0.396
		0.776	-0.0671		0.794	0.00263		0.814	-0.0899		0.842	0.0412		0.847	0.016		0.874	0.27		0.902	0.34		0.92	0.413
		0.776	-0.146		0.795	0.0258		0.814	-0.0379		0.844	0.0316		0.848	-0.0134		0.875	0.275		0.903	0.376		0.921	0.348
		0.777	-0.159		0.797	0.0273		0.816	-0.0442		0.845	0.057		0.85	-0.0016		0.878	0.306		0.904	0.393		0.923	0.357
		0.779	-0.161		0.798	0.0135		0.816	-0.072		0.847	0.0427		0.851	-0.00871		0.881	0.274		0.905	0.342		0.925	0.372
		0.78	-0.155		0.799	0.0414		0.817	-0.0228		0.847	0.0713		0.852	0.015		0.882	0.279		0.906	0.339		0.926	0.395
		0.781	-0.127		0.8	0.0798		0.818	-0.0182		0.848	0.141		0.854	0.0291		0.884	0.29		0.908	0.333		0.928	0.414
		0.783	-0.118		0.802	0.0785		0.82	-0.0563		0.85	0.171		0.854	0.0417		0.885	0.35		0.909	0.342		0.93	0.438
		0.784	-0.12		0.803	0.0962		0.82	-0.0382		0.851	0.21		0.856	0.119		0.886	0.333		0.911	0.334		0.932	0.434
		0.785	-0.131		0.804	0.0955		0.82	-0.0274		0.852	0.206		0.858	0.137		0.888	0.331		0.911	0.316		0.934	0.426
		0.787	-0.0825		0.804	0.0704		0.821	-0.0498		0.854	0.231		0.86	0.184		0.89	0.346		0.912	0.349		0.935	0.398
		0.789	-0.0772		0.806	0.0434		0.823	0.00778		0.855	0.263		0.862	0.235		0.891	0.355		0.913	0.321		0.937	0.371
		0.79	-0.0412		0.807	-0.00371		0.825	-0.0553		0.857	0.265		0.864	0.246		0.892	0.345		0.914	0.291		0.94	0.373
		0.792	-0.00562		0.808	-0.031		0.826	-0.0256		0.859	0.244		0.865	0.275		0.893	0.349		0.916	0.283		0.942	0.381
		0.793	-0.0222		0.808	-0.0113		0.828	0.0488		0.86	0.254		0.867	0.298		0.894	0.359		0.918	0.272		0.943	0.367
		0.795	-0.0441		0.809	-0.00095		0.829	0.00637		0.863	0.292		0.869	0.268		0.896	0.378		0.919	0.268		0.944	0.33
		0.796	-0.064		0.811	-0.0148		0.831	0.0135		0.864	0.283		0.872	0.281		0.898	0.379		0.921	0.32		0.946	0.337
		0.797	-0.0641		0.813	-0.0404		0.831	0.0151		0.865	0.306		0.874	0.286		0.899	0.318		0.921	0.337		0.949	0.321
		0.799	-0.0683		0.813	-0.0261		0.832	0.0551		0.867	0.273		0.876	0.244		0.901	0.329		0.922	0.356		0.951	0.333
		0.8	-0.0632		0.814	-0.0176		0.835	0.0832		0.869	0.275		0.877	0.205		0.903	0.315		0.924	0.37		0.953	0.327
		0.801	-0.0706		0.816	-0.0192		0.836	0.0687		0.87	0.303		0.88	0.21		0.904	0.267		0.926	0.338		0.955	0.369
		0.802	-0.0725		0.817	0.0113		0.837	0.0283		0.872	0.32		0.883	0.211		0.906	0.284		0.928	0.359		0.957	0.362
		0.803	-0.0165		0.819	0.0534		0.838	0.0746		0.874	0.332		0.884	0.185		0.908	0.285		0.93	0.374		0.96	0.387
		0.805	-0.0382		0.82	0.063		0.839	0.0873		0.876	0.355		0.887	0.169		0.909	0.256		0.932	0.394		0.961	0.375
		0.805	-0.0282		0.823	0.0534		0.84	0.0247		0.878	0.349		0.888	0.156		0.911	0.248		0.933	0.453		0.964	0.38
		0.806	-0.0248		0.824	0.0631		0.841	0.0462		0.879	0.289		0.889	0.161		0.913	0.244		0.935	0.478		0.966	0.394
		0.806	-0.0456		0.825	0.063		0.842	0.101		0.88	0.3		0.89	0.164		0.914	0.225		0.938	0.413		0.968	0.425
		0.808	-0.0653		0.826	0.0925		0.844	0.137		0.882	0.271		0.892	0.182		0.915	0.25		0.94	0.418		0.969	0.44
		0.81	-0.091		0.828	0.0668		0.846	0.101		0.884	0.282		0.894	0.23		0.917	0.277		0.943	0.404		0.971	0.439
		0.812	-0.108		0.83	0.039		0.848	0.134		0.885	0.265		0.896	0.258		0.919	0.306		0.945	0.398		0.973	0.451
		0.812	-0.122		0.831	0.0575		0.85	0.14		0.886	0.259		0.897	0.229		0.921	0.341		0.946	0.435		0.975	0.44
		0.814	-0.137		0.833	0.0508		0.851	0.164		0.888	0.297		0.898	0.239		0.923	0.326		0.949	0.416		0.978	0.451
		0.816	-0.148		0.833	0.0646		0.853	0.155		0.888	0.33		0.9	0.271		0.924	0.326		0.952	0.44		0.978	0.441
		0.816	-0.129		0.834	0.103		0.854	0.0984		0.889	0.365		0.901	0.279		0.926	0.349		0.955	0.407		0.98	0.462
		0.817	-0.113		0.835	0.149		0.856	0.111		0.89	0.345		0.902	0.329		0.928	0.363		0.958	0.376		0.982	0.452
		0.819	-0.0637		0.836	0.185		0.858	0.114		0.891	0.383		0.904	0.342		0.929	0.345		0.96	0.37		0.984	0.448
		0.82	-0.0854		0.836	0.187		0.86	0.0767		0.892	0.351		0.906	0.334		0.932	0.375		0.961	0.361		0.987	0.474
		0.821	-0.0421		0.837	0.198		0.861	0.0605		0.893	0.398		0.908	0.355		0.934	0.363		0.963	0.341		0.99	0.485
		0.823	-0.0107		0.838	0.2		0.863	0.0722		0.894	0.426		0.908	0.341		0.934	0.35		0.966	0.388		0.992	0.499
		0.824	-0.00248		0.84	0.195		0.864	0.0436		0.896	0.469		0.91	0.332		0.936	0.349		0.968	0.394		0.994	0.503
		0.826	-0.0408		0.84	0.202		0.864	0.0929		0.897	0.481		0.912	0.347		0.937	0.369		0.97	0.388		0.996	0.504
		0.827	-0.0126		0.842	0.242		0.866	0.101		0.899	0.451		0.914	0.338		0.939	0.383		0.973	0.395		0.998	0.494
		0.828	-0.0243		0.844	0.207		0.867	0.13		0.902	0.44		0.915	0.392		0.942	0.426		0.974	0.365		1	0.513
		0.83	-0.0353		0.846	0.201		0.869	0.164		0.903	0.431		0.917	0.428		0.944	0.414		0.975	0.409		1	0.492
		0.831	-0.0392		0.847	0.165		0.87	0.198		0.905	0.464		0.92	0.405		0.945	0.408		0.976	0.422		1.01	0.468
		0.832	-0.0651		0.85	0.153		0.871	0.222		0.907	0.479		0.921	0.444		0.947	0.426		0.977	0.431		1.01	0.496
		0.834	-0.0467		0.852	0.185		0.873	0.238		0.909	0.513		0.923	0.458		0.95	0.426		0.98	0.48		1.01	0.46
		0.835	-0.0739		0.853	0.172		0.875	0.267		0.911	0.515		0.924	0.426		0.953	0.453		0.984	0.486		1.01	0.452
		0.835	-0.0996		0.854	0.156		0.877	0.32		0.913	0.507		0.926	0.451		0.955	0.486		0.986	0.508		1.01	0.478
		0.837	-0.0552		0.856	0.184		0.88	0.316		0.915	0.491		0.926	0.481		0.957	0.505		0.989	0.501		1.02	0.525
		0.838	0.0393		0.858	0.198		0.882	0.273		0.916	0.463		0.928	0.482		0.959	0.478		0.991	0.514		1.02	0.525
		0.84	0.0465		0.86	0.17		0.884	0.301		0.919	0.423		0.929	0.497		0.961	0.468		0.993	0.529		1.02	0.524
		0.841	0.0515		0.861	0.189		0.886	0.307		0.92	0.392		0.93	0.49		0.962	0.468		0.995	0.603		1.02	0.498
		0.842	0.082		0.863	0.201		0.888	0.308		0.922	0.381		0.932	0.489		0.964	0.478		0.997	0.617		1.02	0.502
		0.844	0.0904		0.863	0.213		0.89	0.312		0.924	0.374		0.933	0.486		0.967	0.499		1	0.647		1.02	0.547
		0.846	0.0545		0.864	0.168		0.892	0.27		0.925	0.367		0.935	0.457		0.969	0.501		1	0.658		1.03	0.534
		0.847	0.0772		0.866	0.152		0.893	0.3		0.927	0.316		0.937	0.48		0.97	0.47		1	0.645		1.03	0.53
		0.848	0.107		0.867	0.152		0.895	0.316		0.929	0.276		0.94	0.48		0.971	0.483		1.01	0.681		1.03	0.516
		0.85	0.134		0.87	0.195		0.896	0.276		0.932	0.301		0.943	0.477		0.974	0.515		1.01	0.64		1.03	0.518
		0.851	0.0963		0.872	0.205		0.897	0.3		0.933	0.29		0.944	0.496		0.977	0.525		1.01	0.649		1.03	0.451
		0.852	0.0355		0.874	0.226		0.898	0.364		0.935	0.282		0.947	0.509		0.98	0.528		1.01	0.614		1.04	0.478
		0.852	-0.0132		0.875	0.238		0.899	0.373		0.936	0.274		0.949	0.477		0.982	0.538		1.01	0.594		1.04	0.511
		0.853	-0.0351		0.877	0.224		0.9	0.37		0.937	0.298		0.951	0.43		0.984	0.527		1.01	0.559		1.04	0.531
		0.855	-0.0129		0.879	0.218		0.902	0.36		0.94	0.317		0.953	0.436		0.986	0.569		1.02	0.55		1.04	0.561
		0.856	0.00584		0.881	0.215		0.903	0.366		0.942	0.317		0.956	0.457		0.988	0.541		1.02	0.509		1.05	0.574
		0.856	0.00061		0.883	0.244		0.905	0.378		0.943	0.339		0.958	0.475		0.991	0.52		1.02	0.499		1.05	0.569
		0.858	0.0178		0.886	0.251		0.907	0.332		0.945	0.388		0.959	0.452		0.993	0.542		1.02	0.497		1.05	0.583
		0.86	0.0156		0.887	0.317		0.909	0.306		0.947	0.421		0.962	0.461		0.996	0.538		1.03	0.466		1.06	0.601
		0.861	0.00157		0.889	0.286		0.91	0.337		0.948	0.388		0.964	0.434		0.998	0.462		1.03	0.495		1.06	0.598
		0.863	0.0193		0.891	0.27		0.913	0.369		0.951	0.433		0.967	0.392		1	0.443		1.03	0.524		1.06	0.627
		0.865	0.0388		0.892	0.258		0.914	0.307		0.953	0.442		0.968	0.415		1	0.461		1.03	0.578		1.06	0.608
		0.868	0.128		0.893	0.263		0.915	0.28		0.955	0.48		0.971	0.445		1	0.494		1.04	0.597		1.07	0.607
		0.87	0.165		0.894	0.297		0.917	0.283		0.957	0.467		0.973	0.444		1.01	0.502		1.04	0.624		1.07	0.614
		0.871	0.12		0.895	0.325		0.919	0.315		0.96	0.448		0.976	0.433		1.01	0.492		1.04	0.614		1.07	0.618
		0.873	0.135		0.897	0.311		0.92	0.319		0.961	0.454		0.977	0.431		1.01	0.519		1.04	0.638		1.07	0.625
		0.876	0.175		0.899	0.297		0.922	0.352		0.963	0.458		0.98	0.434		1.01	0.543		1.04	0.663		1.07	0.648
		0.877	0.17		0.899	0.3		0.923	0.362		0.965	0.444		0.982	0.459		1.01	0.557		1.05	0.696		1.08	0.658
		0.879	0.164		0.902	0.326		0.924	0.407		0.966	0.418		0.983	0.486		1.01	0.558		1.05	0.712		1.08	0.677
		0.882	0.17		0.903	0.34		0.926	0.399		0.969	0.437		0.985	0.496		1.02	0.613		1.05	0.676		1.08	0.66
		0.883	0.193		0.905	0.386		0.927	0.396		0.971	0.416		0.987	0.521		1.02	0.598		1.05	0.673		1.09	0.702
		0.885	0.173		0.908	0.374		0.93	0.398		0.974	0.437		0.99	0.507		1.02	0.576		1.06	0.695		1.09	0.758
		0.886	0.165		0.91	0.35		0.932	0.433		0.977	0.473		0.991	0.499		1.02	0.556		1.06	0.7		1.09	0.75
		0.887	0.2		0.912	0.36		0.934	0.436		0.98	0.488		0.993	0.535		1.02	0.534		1.06	0.662		1.09	0.744
		0.889	0.255		0.914	0.333		0.937	0.438		0.981	0.517		0.995	0.536		1.03	0.493		1.06	0.66		1.09	0.731
		0.89	0.238		0.916	0.378		0.939	0.453		0.984	0.551		0.997	0.552		1.03	0.528		1.07	0.654		1.09	0.742
		0.891	0.204		0.917	0.353		0.941	0.436		0.986	0.529		0.999	0.507		1.03	0.526		1.07	0.65		1.1	0.763
		0.893	0.225		0.918	0.385		0.943	0.426		0.987	0.526		1	0.495		1.03	0.503		1.07	0.651		1.1	0.751
		0.894	0.228		0.919	0.331		0.945	0.394		0.99	0.542		1	0.474		1.03	0.519		1.07	0.674		1.1	0.76
		0.895	0.259		0.92	0.379		0.948	0.39		0.991	0.555		1.01	0.449		1.04	0.48		1.08	0.673		1.11	0.792
		0.897	0.309		0.922	0.346		0.95	0.359		0.993	0.543		1.01	0.472		1.04	0.46		1.08	0.685		1.11	0.744
		0.899	0.356		0.923	0.386		0.952	0.394		0.995	0.516		1.01	0.457		1.04	0.499		1.08	0.629		1.12	0.692
		0.901	0.383		0.925	0.401		0.953	0.377		0.997	0.528		1.01	0.478		1.05	0.494		1.09	0.664		1.12	0.678
		0.903	0.388		0.926	0.407		0.955	0.399		0.999	0.554		1.01	0.467		1.05	0.498		1.09	0.685		1.13	0.688
		0.904	0.365		0.927	0.432		0.956	0.379		1	0.529		1.02	0.474		1.05	0.518		1.09	0.726		1.13	0.703
		0.905	0.416		0.929	0.396		0.958	0.364		1	0.53		1.02	0.462		1.05	0.469		1.09	0.757		1.13	0.688
		0.907	0.494		0.93	0.417		0.961	0.348		1.01	0.524		1.02	0.506		1.05	0.496		1.1	0.736		1.14	0.676
		0.908	0.499		0.932	0.364		0.963	0.382		1.01	0.554		1.02	0.543		1.06	0.549		1.1	0.708		1.14	0.713
		0.91	0.514		0.934	0.389		0.965	0.378		1.01	0.548		1.02	0.551		1.06	0.55		1.1	0.69		1.14	0.697
		0.911	0.492		0.935	0.351		0.967	0.375		1.01	0.554		1.03	0.609		1.06	0.58		1.1	0.705		1.14	0.664
		0.912	0.479		0.936	0.373		0.968	0.374		1.01	0.563		1.03	0.574		1.07	0.617		1.1	0.695		1.14	0.729
		0.914	0.493		0.937	0.345		0.97	0.386		1.02	0.592		1.03	0.626		1.07	0.625		1.11	0.748		1.14	0.723
		0.915	0.454		0.939	0.352		0.971	0.396		1.02	0.577		1.03	0.616		1.07	0.625		1.11	0.738		1.14	0.766
		0.917	0.437		0.941	0.338		0.974	0.386		1.02	0.54		1.04	0.603		1.07	0.653		1.12	0.722		1.15	0.824
		0.92	0.461		0.942	0.347		0.976	0.377		1.02	0.534		1.04	0.616		1.08	0.663		1.12	0.718		1.15	0.821
		0.921	0.44		0.944	0.401		0.978	0.397		1.02	0.514		1.04	0.636		1.08	0.69		1.12	0.715		1.15	0.848
		0.923	0.421		0.946	0.436		0.979	0.464		1.03	0.531		1.04	0.65		1.08	0.655		1.12	0.756		1.16	0.882
		0.925	0.449		0.947	0.484		0.98	0.48		1.03	0.506		1.04	0.645		1.08	0.628		1.12	0.822		1.17	0.929
		0.927	0.439		0.949	0.501		0.983	0.511		1.03	0.554		1.05	0.67		1.08	0.649		1.13	0.856		1.17	0.952
		0.929	0.464		0.952	0.494		0.984	0.585		1.03	0.522		1.05	0.648		1.09	0.666		1.13	0.916		1.18	0.991
		0.931	0.458		0.953	0.475		0.986	0.598		1.03	0.491		1.05	0.694		1.09	0.616		1.13	0.929		1.18	0.986
		0.933	0.463		0.956	0.488		0.989	0.618		1.04	0.507		1.05	0.661		1.09	0.614		1.14	0.943		1.19	1.01
		0.935	0.483		0.957	0.483		0.992	0.611		1.04	0.496		1.05	0.667		1.09	0.646		1.14	0.941		1.19	1.05
		0.937	0.488		0.958	0.49		0.994	0.666		1.04	0.513		1.06	0.714		1.09	0.667		1.14	0.982		1.19	1.04
		0.939	0.505		0.961	0.498		0.996	0.672		1.04	0.528		1.06	0.687		1.1	0.718		1.15	0.981		1.2	1.09
		0.941	0.481		0.963	0.489		0.998	0.66		1.04	0.54		1.06	0.716		1.1	0.744		1.15	0.986		1.21	1.1
		0.943	0.491		0.966	0.484		1	0.629		1.05	0.561		1.06	0.716		1.1	0.798		1.15	1		1.21	1.12
		0.944	0.498		0.967	0.459		1	0.6		1.05	0.592		1.07	0.7		1.1	0.855		1.15	0.977		1.22	1.15
		0.946	0.53		0.97	0.448		1.01	0.605		1.05	0.582		1.07	0.708		1.11	0.877		1.16	0.982		1.22	1.15
		0.947	0.541		0.972	0.49		1.01	0.53		1.05	0.636		1.07	0.725		1.11	0.855		1.16	0.951		1.22	1.12
		0.949	0.54		0.974	0.494		1.01	0.518		1.06	0.652		1.08	0.688		1.11	0.944		1.16	0.947		1.23	1.14
		0.951	0.545		0.977	0.511		1.01	0.489		1.06	0.63		1.08	0.678		1.11	0.95		1.17	0.934		1.23	1.2
		0.953	0.524		0.98	0.52		1.01	0.503		1.06	0.612		1.09	0.671		1.12	0.968		1.17	0.945		1.24	1.25
		0.955	0.502		0.983	0.528		1.02	0.479		1.07	0.627		1.09	0.647		1.12	0.965		1.18	0.935		1.24	1.27
		0.956	0.478		0.984	0.516		1.02	0.486		1.07	0.643		1.09	0.69		1.13	0.954		1.18	0.956		1.24	1.3
		0.958	0.533		0.987	0.52		1.02	0.486		1.07	0.657		1.1	0.686		1.13	0.951		1.19	0.961		1.25	1.34
		0.959	0.555		0.989	0.516		1.02	0.498		1.08	0.65		1.1	0.699		1.13	0.92		1.2	0.957		1.25	1.33
		0.963	0.509		0.992	0.544		1.02	0.494		1.08	0.639		1.1	0.754		1.14	0.884		1.2	0.995		1.25	1.31
		0.965	0.483		0.994	0.525		1.03	0.485		1.08	0.629		1.1	0.775		1.14	0.873		1.2	1.02		1.26	1.38
		0.968	0.477		0.996	0.521		1.03	0.501		1.09	0.637		1.11	0.78		1.14	0.9		1.21	1.1		1.26	1.44
		0.97	0.474		0.999	0.585		1.03	0.526		1.09	0.675		1.11	0.821		1.15	0.89		1.21	1.14		1.26	1.48
		0.973	0.432		1	0.581		1.03	0.537		1.09	0.706		1.1	0.896		1.15	0.899		1.21	1.2		1.27	1.49
		0.976	0.445		1	0.573		1.03	0.549		1.09	0.744		1.11	0.94		1.15	0.902		1.22	1.26		1.26	1.46
		0.978	0.446		1	0.624		1.04	0.534		1.09	0.762		1.11	0.969		1.16	0.924		1.23	1.31		1.27	1.53
		0.98	0.468		1.01	0.618		1.04	0.57		1.09	0.788		1.11	0.967		1.16	0.945		1.23	1.37		1.27	1.55
		0.982	0.46		1.01	0.593		1.04	0.572		1.1	0.791		1.11	1.01		1.16	0.945		1.23	1.45		1.28	1.62
		0.984	0.482		1.01	0.608		1.04	0.59		1.1	0.805		1.11	1.01		1.17	0.998		1.23	1.53		1.28	1.7
		0.985	0.514		1.01	0.609		1.05	0.583		1.1	0.848		1.11	1.01		1.17	1.04		1.24	1.59		1.28	1.74
		0.987	0.545		1.01	0.653		1.05	0.597		1.1	0.865		1.12	1		1.17	1.07		1.24	1.65		1.28	1.77
		0.989	0.548		1.02	0.643		1.05	0.597		1.1	0.871		1.12	1.02		1.17	1.09		1.25	1.65		1.28	1.87
		0.991	0.531		1.02	0.605		1.05	0.588		1.1	0.877		1.13	1.01		1.17	1.1		1.26	1.7		1.28	1.92
		0.993	0.569		1.02	0.589		1.05	0.582		1.11	0.908		1.13	0.988		1.17	1.1		1.25	1.7		1.28	2
		0.995	0.613		1.02	0.595		1.06	0.585		1.11	0.948		1.14	0.984		1.18	1.11		1.26	1.74		1.29	2.08
		0.997	0.65		1.02	0.556		1.06	0.596		1.11	0.972		1.14	0.982		1.17	1.13		1.26	1.8		1.29	2.15
		0.999	0.613		1.02	0.552		1.06	0.542		1.11	0.971		1.15	1.01		1.18	1.14		1.26	1.84		1.29	2.23
		1	0.612		1.02	0.568		1.06	0.516		1.12	1.02		1.15	1.02		1.19	1.15		1.27	1.88		1.29	2.25
		1	0.583		1.03	0.538		1.07	0.479		1.12	1.05		1.16	1.06		1.19	1.14		1.27	1.91		1.29	2.27
		1.01	0.535		1.03	0.536		1.07	0.557		1.13	1.07		1.16	1.07		1.2	1.15		1.27	1.97		1.3	2.37
		1.01	0.549		1.03	0.493		1.07	0.551		1.13	1.1		1.16	1.11		1.2	1.19		1.27	2		1.31	2.46
		1.01	0.51		1.03	0.484		1.07	0.591		1.13	1.12		1.16	1.1		1.21	1.22		1.27	2.04		1.31	2.49
		1.01	0.53		1.04	0.469		1.08	0.618		1.14	1.16		1.17	1.15		1.22	1.27		1.28	2.1		1.31	2.57
		1.02	0.492		1.04	0.47		1.08	0.65		1.14	1.16		1.17	1.19		1.22	1.32		1.28	2.16		1.32	2.61
		1.02	0.479		1.04	0.485		1.08	0.659		1.14	1.17		1.18	1.2		1.23	1.38		1.28	2.21		1.32	2.67
		1.02	0.466		1.05	0.487		1.09	0.668		1.15	1.2		1.18	1.25		1.23	1.4		1.28	2.21		1.32	2.69
		1.02	0.488		1.05	0.496		1.09	0.718		1.15	1.23		1.18	1.24		1.23	1.45		1.29	2.24		1.32	2.73
		1.02	0.453		1.05	0.475		1.09	0.772		1.15	1.22		1.19	1.24		1.24	1.49		1.29	2.27		1.33	2.79
		1.02	0.409		1.05	0.546		1.09	0.796		1.16	1.22		1.19	1.24		1.24	1.55		1.29	2.32		1.33	2.88
		1.03	0.435		1.06	0.563		1.1	0.772		1.16	1.2		1.2	1.27		1.24	1.62		1.29	2.36		1.33	2.94
		1.03	0.416		1.06	0.618		1.1	0.794		1.17	1.21		1.2	1.26		1.25	1.64		1.3	2.38		1.33	2.99
		1.03	0.462		1.06	0.643		1.1	0.763		1.17	1.24		1.2	1.31		1.25	1.72		1.3	2.46		1.33	3.07
		1.03	0.496		1.06	0.655		1.11	0.724		1.17	1.22		1.2	1.33		1.25	1.77		1.31	2.52		1.34	3.14
		1.03	0.545		1.07	0.668		1.11	0.733		1.18	1.26		1.2	1.36		1.26	1.82		1.3	2.55		1.34	3.26
		1.04	0.525		1.07	0.64		1.11	0.752		1.18	1.29		1.21	1.42		1.26	1.84		1.31	2.6		1.34	3.35
		1.04	0.539		1.07	0.61		1.11	0.722		1.18	1.29		1.21	1.47		1.26	1.92		1.31	2.68		1.34	3.46
		1.04	0.565		1.07	0.619		1.11	0.751		1.19	1.35		1.21	1.54		1.27	1.99		1.31	2.75		1.35	3.52
		1.04	0.614		1.08	0.643		1.12	0.756		1.19	1.36		1.21	1.59		1.27	2.12		1.31	2.8		1.35	3.63
		1.04	0.665		1.08	0.613		1.12	0.729		1.19	1.38		1.21	1.6		1.27	2.13		1.31	2.85		1.35	3.72
		1.05	0.677		1.08	0.634		1.12	0.757		1.19	1.41		1.21	1.63		1.27	2.17		1.32	2.9		1.35	3.78
		1.05	0.693		1.08	0.608		1.13	0.759		1.2	1.42		1.22	1.72		1.27	2.22		1.32	3.01		1.35	3.86
		1.05	0.693		1.09	0.587		1.13	0.825		1.2	1.41		1.22	1.77		1.27	2.28		1.32	3.06		1.36	3.94
		1.06	0.664		1.09	0.628		1.13	0.892		1.2	1.47		1.23	1.84		1.28	2.31		1.32	3.12		1.36	4.01
		1.06	0.656		1.09	0.653		1.14	0.945		1.21	1.5		1.24	1.91		1.28	2.36		1.33	3.22		1.36	4.06
		1.06	0.703		1.09	0.681		1.14	0.944		1.21	1.53		1.24	1.94		1.28	2.45		1.33	3.33		1.36	4.12
		1.07	0.7		1.09	0.727		1.14	0.959		1.22	1.55		1.25	1.96		1.28	2.49		1.34	3.41		1.37	4.23
		1.07	0.71		1.1	0.718		1.14	0.971		1.22	1.59		1.25	2.01		1.29	2.5		1.34	3.49		1.37	4.32
		1.07	0.687		1.1	0.765		1.15	0.976		1.23	1.64		1.26	2.08		1.29	2.5		1.34	3.58		1.37	4.4
		1.07	0.714		1.1	0.789		1.15	1.06		1.23	1.68		1.26	2.11		1.3	2.6		1.35	3.68		1.37	4.48
		1.07	0.762		1.1	0.797		1.15	1.09		1.23	1.74		1.27	2.15		1.3	2.65		1.35	3.73		1.38	4.55
		1.08	0.782		1.11	0.84		1.15	1.14		1.24	1.77		1.27	2.16		1.3	2.71		1.36	3.79		1.38	4.6
		1.08	0.792		1.11	0.908		1.16	1.16		1.24	1.84		1.27	2.2		1.3	2.75		1.36	3.87		1.38	4.68
		1.08	0.782		1.11	0.905		1.16	1.17		1.25	1.85		1.27	2.25		1.31	2.84		1.36	3.96		1.38	4.75
		1.08	0.823		1.12	0.863		1.16	1.16		1.25	1.88		1.27	2.25		1.31	2.89		1.36	4.06		1.38	4.84
		1.08	0.79		1.12	0.902		1.17	1.2		1.26	1.91		1.28	2.29		1.31	2.94		1.36	4.13		1.39	4.91
		1.09	0.811		1.12	0.885		1.17	1.3		1.26	1.92		1.28	2.35		1.32	3		1.36	4.21		1.39	4.98
		1.09	0.794		1.13	0.937		1.18	1.32		1.26	1.94		1.28	2.42		1.32	3.07		1.37	4.32		1.39	5.05
		1.09	0.792		1.13	0.915		1.19	1.37		1.26	2.01		1.28	2.45		1.32	3.12		1.37	4.41		1.39	5.14
		1.09	0.776		1.13	0.898		1.2	1.39		1.27	2.06		1.29	2.53		1.33	3.16		1.37	4.51		1.39	5.2
		1.1	0.751		1.13	0.872		1.2	1.43		1.27	2.1		1.29	2.57		1.33	3.21		1.37	4.63		1.39	5.29
		1.1	0.751		1.14	0.858		1.21	1.46		1.28	2.17		1.29	2.64		1.33	3.29		1.37	4.72		1.39	5.41
		1.1	0.777		1.14	0.859		1.21	1.44		1.28	2.21		1.29	2.73		1.33	3.36		1.37	4.84		1.39	5.5
		1.1	0.852		1.14	0.915		1.21	1.46		1.28	2.32		1.3	2.77		1.34	3.39		1.37	4.95		1.39	5.64
		1.11	0.846		1.15	0.969		1.22	1.5		1.28	2.41		1.3	2.83		1.34	3.45		1.37	4.99		1.39	5.71
		1.11	0.896		1.15	0.97		1.23	1.53		1.29	2.46		1.3	2.93		1.34	3.52		1.37	5.05		1.4	5.82
		1.11	0.905		1.15	1.02		1.23	1.53		1.29	2.58		1.3	3.02		1.34	3.6		1.37	5.16		1.4	5.87
		1.11	0.938		1.16	1.05		1.23	1.56		1.29	2.67		1.31	3.04		1.34	3.68		1.37	5.24		1.4	6
		1.12	0.998		1.16	1.11		1.23	1.59		1.3	2.76		1.31	3.1		1.34	3.78		1.38	5.33		1.4	6.09
		1.12	1.04		1.16	1.14		1.23	1.59		1.29	2.84		1.31	3.18		1.35	3.85		1.38	5.45		1.41	6.17
		1.12	1.07		1.17	1.16		1.24	1.63		1.3	2.93		1.31	3.29		1.35	3.95		1.38	5.55		1.41	6.25
		1.13	1.11		1.17	1.18		1.23	1.67		1.3	3		1.31	3.35		1.36	4.02		1.38	5.65		1.41	6.35
		1.13	1.15		1.18	1.24		1.24	1.75		1.3	3.1		1.32	3.41		1.36	4.11		1.39	5.74		1.41	6.41
		1.14	1.16		1.18	1.24		1.24	1.79		1.3	3.15		1.32	3.46		1.36	4.23		1.39	5.8		1.41	6.47
		1.14	1.19		1.18	1.27		1.25	1.85		1.31	3.18		1.32	3.54		1.36	4.34		1.39	5.89		1.41	6.54
		1.15	1.19		1.19	1.36		1.25	1.92		1.31	3.25		1.33	3.58		1.36	4.43		1.39	6.03		1.42	6.63
		1.15	1.21		1.19	1.37		1.25	1.98		1.3	3.29		1.33	3.61		1.36	4.49		1.4	6.14		1.42	6.73
		1.15	1.23		1.19	1.36		1.25	2.01		1.31	3.33		1.33	3.7		1.36	4.58		1.4	6.22		1.42	6.76
		1.15	1.23		1.2	1.35		1.25	2.07		1.31	3.32		1.33	3.74		1.37	4.66		1.4	6.31		1.42	6.85
		1.16	1.24		1.2	1.41		1.26	2.18		1.32	3.39		1.34	3.81		1.37	4.76		1.4	6.37		1.42	7
		1.16	1.25		1.21	1.46		1.26	2.25		1.32	3.44		1.34	3.85		1.37	4.87		1.4	6.4		1.42	7.11
		1.17	1.26		1.21	1.54		1.26	2.33		1.32	3.47		1.34	3.94		1.37	4.96		1.4	6.47		1.42	7.18
		1.17	1.28		1.21	1.56		1.26	2.38		1.32	3.51		1.34	4		1.37	5.02		1.4	6.51		1.42	7.28
		1.17	1.26		1.21	1.58		1.27	2.45		1.33	3.6		1.34	4.13		1.37	5.12		1.4	6.62		1.42	7.4
		1.17	1.29		1.22	1.62		1.27	2.53		1.33	3.72		1.34	4.18		1.37	5.18		1.41	6.77		1.43	7.54
		1.17	1.32		1.22	1.63		1.27	2.56		1.34	3.8		1.35	4.27		1.38	5.26		1.41	6.85		1.43	7.63
		1.18	1.37		1.22	1.69		1.27	2.62		1.34	3.88		1.35	4.36		1.38	5.35		1.41	6.91		1.43	7.77
		1.18	1.39		1.23	1.76		1.27	2.7		1.34	3.96		1.35	4.45		1.38	5.42		1.41	7.01		1.43	7.97
		1.18	1.41		1.23	1.84		1.28	2.74		1.34	4.1		1.35	4.53		1.38	5.49		1.41	7.12		1.43	8.1
		1.19	1.43		1.24	1.88		1.28	2.76		1.34	4.21		1.35	4.6		1.38	5.55		1.42	7.24		1.43	8.21
		1.2	1.47		1.24	1.93		1.29	2.79		1.34	4.32		1.35	4.67		1.38	5.66		1.42	7.39		1.44	8.35
		1.2	1.51		1.24	1.94		1.29	2.78		1.35	4.45		1.35	4.73		1.38	5.75		1.42	7.54		1.44	8.49
		1.2	1.54		1.25	1.98		1.3	2.83		1.35	4.55		1.36	4.79		1.39	5.86		1.42	7.68		1.44	8.69
		1.21	1.58		1.25	2.07		1.3	2.9		1.35	4.6		1.36	4.83		1.39	5.91		1.42	7.8		1.44	8.81
		1.21	1.62		1.26	2.14		1.3	2.95		1.35	4.68		1.36	4.91		1.39	6.02		1.43	7.87		1.44	8.93
		1.22	1.66		1.26	2.21		1.31	2.99		1.35	4.78		1.36	4.98		1.39	6.11		1.43	7.97		1.44	9.09
		1.22	1.71		1.26	2.28		1.31	3.06		1.35	4.87		1.36	5.04		1.39	6.2		1.43	8.08		1.44	9.26
		1.23	1.77		1.27	2.35		1.31	3.12		1.36	4.95		1.36	5.15		1.4	6.32		1.43	8.2		1.44	9.39
		1.23	1.81		1.27	2.43		1.31	3.21		1.36	5.04		1.37	5.26		1.4	6.44		1.43	8.3		1.45	9.54
		1.24	1.84		1.28	2.51		1.32	3.31		1.36	5.13		1.37	5.34		1.4	6.56		1.43	8.41		1.45	9.67
		1.24	1.87		1.28	2.58		1.32	3.4		1.36	5.18		1.37	5.44		1.4	6.64		1.44	8.51		1.45	9.82
		1.24	1.89		1.28	2.67		1.32	3.54		1.36	5.28		1.37	5.51		1.4	6.74		1.44	8.6		1.45	9.95
		1.25	1.95		1.29	2.74		1.33	3.66		1.36	5.42		1.37	5.6		1.4	6.81		1.44	8.69		1.45	10.1
		1.25	2.03		1.29	2.79		1.32	3.74		1.36	5.53		1.38	5.7		1.41	6.92		1.44	8.8		1.45	10.2
		1.25	2.04		1.3	2.84		1.32	3.81		1.37	5.6		1.38	5.79		1.41	7.01		1.44	8.94		1.46	10.4
		1.25	2.1		1.3	2.86		1.33	3.92		1.37	5.66		1.38	5.87		1.41	7.14		1.44	9.07		1.46	10.5
		1.26	2.09		1.3	2.93		1.33	4.03		1.37	5.75		1.38	5.96		1.41	7.26		1.44	9.19		1.46	10.6
		1.27	2.09		1.3	2.95		1.33	4.14		1.37	5.86		1.39	6.02		1.41	7.36		1.44	9.3		1.46	10.7
		1.27	2.17		1.31	2.97		1.33	4.21		1.37	5.93		1.39	6.1		1.42	7.45		1.45	9.36		1.46	10.8
		1.28	2.24		1.31	3		1.34	4.31		1.38	6.03		1.39	6.18		1.42	7.57		1.45	9.22		1.47	10.9
		1.28	2.3		1.31	3.07		1.34	4.36		1.38	6.12		1.39	6.2		1.42	7.65		1.45	9.06		1.47	11
		1.28	2.36		1.31	3.11		1.34	4.4		1.38	6.21		1.39	6.32		1.42	7.75		1.46	8.87		1.47	11.1
		1.28	2.4		1.31	3.15		1.34	4.48		1.38	6.28		1.39	6.41		1.42	7.88		1.46	8.68		1.47	11.2
		1.28	2.43		1.31	3.2		1.35	4.57		1.38	6.33		1.39	6.5		1.42	7.98		1.47	8.49		1.47	11.3
		1.29	2.48		1.31	3.27		1.35	4.66		1.38	6.4		1.4	6.63		1.43	8.11		1.47	8.26		1.47	11.4
		1.29	2.54		1.31	3.38		1.35	4.74		1.39	6.52		1.4	6.74		1.43	8.2		1.48	8.01		1.47	11.5
		1.29	2.62		1.31	3.47		1.35	4.81		1.39	6.6		1.4	6.84		1.43	8.3		1.48	7.78		1.48	11.5
		1.29	2.69		1.31	3.58		1.35	4.9		1.39	6.69		1.4	6.9		1.43	8.37		1.49	7.57		1.48	11.7
		1.29	2.73		1.31	3.65		1.35	4.99		1.39	6.76		1.41	6.99		1.43	8.47		1.49	7.42		1.48	11.7
		1.29	2.82		1.31	3.7		1.35	5.06		1.39	6.83		1.41	7.08		1.44	8.53		1.49	7.44		1.48	11.8
		1.29	2.87		1.32	3.77		1.35	5.17		1.39	6.94		1.41	7.2		1.44	8.63		1.49	7.5		1.48	11.9
		1.29	2.92		1.32	3.83		1.35	5.28		1.4	6.99		1.41	7.27		1.44	8.73		1.49	7.61		1.49	12
		1.29	2.99		1.32	3.93		1.36	5.34		1.4	7.07		1.41	7.36		1.44	8.82		1.49	7.7		1.49	12
		1.3	3.08		1.32	4.03		1.36	5.4		1.4	7.19		1.42	7.45		1.44	8.91		1.49	7.78		1.49	12.1
		1.3	3.19		1.32	4.08		1.36	5.44		1.4	7.3		1.42	7.53		1.44	9.01		1.5	7.86		1.49	12.2
		1.3	3.25		1.33	4.19		1.36	5.53		1.4	7.39		1.42	7.59		1.44	9.09		1.5	8		1.49	12.3
		1.3	3.38		1.33	4.24		1.37	5.61		1.41	7.52		1.42	7.67		1.44	9.19		1.5	8.1		1.5	12.4
		1.31	3.48		1.33	4.31		1.37	5.67		1.41	7.63		1.42	7.76		1.44	9.35		1.5	8.19		1.5	12.6
		1.31	3.59		1.33	4.41		1.37	5.77		1.41	7.74		1.43	7.88		1.45	9.49		1.51	8.22		1.5	12.7
		1.31	3.66		1.34	4.54		1.37	5.84		1.42	7.83		1.43	7.96		1.45	9.63		1.51	8.31		1.51	12.5
		1.32	3.78		1.34	4.61		1.38	5.94		1.42	7.92		1.43	8.05		1.45	9.74		1.51	8.36		1.51	12.2
		1.32	3.89		1.34	4.73		1.38	6.02		1.42	8.01		1.43	8.2		1.45	9.85		1.51	8.38		1.51	11.9
		1.33	3.99		1.35	4.82		1.38	6.09		1.42	8.1		1.43	8.31		1.45	9.98		1.51	8.45		1.52	11.6
		1.33	4.06		1.35	4.93		1.38	6.19		1.43	8.21		1.43	8.38		1.45	10.1		1.51	8.51		1.52	11.3
		1.33	4.18		1.35	5.05		1.38	6.3		1.43	8.33		1.44	8.47		1.45	10.2		1.52	8.63		1.53	11.1
		1.33	4.28		1.36	5.15		1.38	6.36		1.43	8.44		1.44	8.58		1.45	10.3		1.52	8.74		1.53	10.8
		1.33	4.35		1.36	5.22		1.38	6.43		1.43	8.53		1.44	8.67		1.46	10.4		1.52	8.79		1.54	10.4
		1.33	4.43		1.36	5.31		1.39	6.54		1.43	8.63		1.44	8.77		1.46	10.5		1.52	8.86		1.54	10.1
		1.33	4.51		1.36	5.43		1.39	6.61		1.43	8.72		1.44	8.83		1.46	10.6		1.52	8.96		1.54	9.83
		1.34	4.6		1.36	5.49		1.39	6.68		1.43	8.81		1.44	8.96		1.46	10.7		1.52	9.02		1.55	9.81
		1.34	4.69		1.36	5.6		1.39	6.74		1.43	8.91		1.44	9.03		1.46	10.8		1.52	9.11		1.55	9.87
		1.34	4.77		1.37	5.67		1.39	6.82		1.43	9.04		1.44	9.09		1.47	10.9		1.53	9.21		1.55	9.99
		1.34	4.85		1.37	5.77		1.4	6.94		1.43	9.13		1.45	9.21		1.47	11		1.53	9.28		1.55	10.1
		1.35	4.99		1.37	5.82		1.4	6.99		1.44	9.23		1.45	9.34		1.47	11.1		1.53	9.32		1.55	10.2
		1.35	5.04		1.37	5.9		1.4	7.06		1.44	9.29		1.45	9.41		1.48	11.2		1.53	9.36		1.56	10.2
		1.35	5.12		1.38	5.96		1.4	7.15		1.44	9.36		1.45	9.49		1.48	11.1		1.54	9.36		1.56	10.3
		1.35	5.18		1.38	6.1		1.4	7.23		1.44	9.45		1.45	9.6		1.49	10.9		1.54	9.44		1.56	10.3
		1.35	5.25		1.38	6.16		1.4	7.31		1.44	9.52		1.45	9.72		1.49	10.7		1.54	9.51		1.56	10.4
		1.36	5.31		1.38	6.24		1.4	7.38		1.44	9.65		1.46	9.83		1.49	10.4		1.54	9.62		1.56	10.5
		1.36	5.38		1.38	6.33		1.4	7.51		1.44	9.74		1.46	9.87		1.5	10.2		1.54	9.69		1.56	10.6
		1.36	5.47		1.38	6.4		1.41	7.6		1.44	9.85		1.46	9.96		1.5	9.97		1.54	9.79		1.56	10.8
		1.37	5.53		1.39	6.5		1.41	7.71		1.45	9.94		1.46	10		1.51	9.72		1.54	9.87		1.56	10.9
		1.37	5.6		1.39	6.61		1.41	7.77		1.45	10		1.46	10.1		1.51	9.46		1.54	9.96		1.57	11
		1.37	5.65		1.39	6.71		1.41	7.91		1.45	10.1		1.47	10.2		1.51	9.16		1.54	10.1		1.57	11
		1.37	5.75		1.39	6.8		1.42	8.05		1.45	10.2		1.47	10.3		1.52	8.89		1.55	10.2		1.57	11.1
		1.37	5.85		1.39	6.87		1.42	8.15		1.45	10.3		1.47	10.4		1.52	8.77		1.55	10.3		1.57	11.3
		1.37	5.95		1.39	6.98		1.42	8.23		1.45	10.4		1.47	10.5		1.52	8.83		1.55	10.4		1.57	11.4
		1.37	6.04		1.39	7.09		1.43	8.29		1.46	10.5		1.47	10.5		1.52	8.88		1.55	10.5		1.58	11.5
		1.37	6.15		1.39	7.19		1.43	8.39		1.46	10.5		1.48	10.6		1.52	8.96		1.55	10.6		1.58	11.6
		1.38	6.27		1.4	7.27		1.43	8.46		1.46	10.7		1.48	10.7		1.52	9.07		1.56	10.7		1.58	11.7
		1.38	6.31		1.4	7.35		1.43	8.56		1.46	10.7		1.48	10.8		1.52	9.12		1.56	10.8		1.58	11.8
		1.38	6.44		1.4	7.47		1.43	8.65		1.47	10.8		1.48	10.9		1.52	9.26		1.56	10.9		1.58	11.9
		1.38	6.52		1.4	7.53		1.43	8.79		1.47	10.9		1.48	10.9		1.53	9.36		1.56	11.1		1.59	12
		1.38	6.63		1.4	7.61		1.43	8.87		1.47	11		1.48	11		1.53	9.49		1.56	11.2		1.59	12.1
		1.39	6.67		1.41	7.72		1.43	8.91		1.47	11.1		1.48	11.1		1.53	9.57		1.57	11.3		1.59	12.3
		1.39	6.73		1.41	7.83		1.43	9.03		1.47	11.2		1.49	11.2		1.53	9.74		1.57	11.4		1.59	12.4
		1.39	6.83		1.41	7.87		1.44	9.14		1.47	11.3		1.49	11.3		1.53	9.8		1.57	11.5		1.59	12.5
		1.39	6.91		1.41	7.95		1.44	9.26		1.47	11.4		1.49	11.3		1.54	9.92		1.57	11.7		1.59	12.6
		1.39	6.99		1.42	8.02		1.44	9.36		1.48	11.5		1.49	11.4		1.54	10		1.57	11.9		1.59	12.7
		1.39	7.06		1.42	8.18		1.44	9.45		1.48	11.5		1.49	11.5		1.54	10.1		1.57	12		1.6	12.9
		1.39	7.16		1.42	8.32		1.45	9.54		1.48	11.7		1.49	11.6		1.54	10.2		1.58	12.2		1.6	13
		1.39	7.25		1.42	8.4		1.45	9.61		1.48	11.7		1.5	11.7		1.54	10.2		1.58	12.3		1.6	13.1
		1.4	7.36		1.43	8.48		1.45	9.68		1.48	11.8		1.5	11.8		1.54	10.3		1.58	12.4		1.6	13.3
		1.4	7.46		1.43	8.57		1.45	9.78		1.49	11.8		1.5	11.8		1.55	10.4		1.58	12.5		1.6	13.5
		1.4	7.59		1.43	8.63		1.45	9.9		1.49	11.8		1.5	11.9		1.55	10.5		1.58	12.7		1.6	13.6
		1.4	7.72		1.43	8.71		1.45	9.96		1.49	11.8		1.5	11.9		1.55	10.6		1.58	12.8		1.6	13.8
		1.4	7.82		1.43	8.82		1.45	10.1		1.49	11.9		1.5	12		1.55	10.7		1.58	13		1.6	13.9
		1.41	7.92		1.43	8.92		1.45	10.1		1.5	12		1.51	12.1		1.55	10.8		1.58	13.1		1.61	14.1
		1.41	7.99		1.44	9.02		1.46	10.2		1.5	12		1.51	11.9		1.55	10.9		1.58	13.3		1.61	14.2
		1.41	8.09		1.44	9.11		1.46	10.3		1.5	12.1		1.51	11.7		1.56	11		1.59	13.4		1.61	14.4
		1.42	8.2		1.44	9.21		1.46	10.4		1.5	12.2		1.52	11.5		1.56	11.1		1.59	13.6		1.61	14.5
		1.42	8.28		1.44	9.33		1.46	10.5		1.5	12.2		1.52	11.2		1.56	11.2		1.59	13.8		1.61	14.7
		1.42	8.34		1.44	9.48		1.47	10.6		1.51	12		1.53	11		1.56	11.3		1.59	13.9		1.61	14.8
		1.42	8.38		1.44	9.58		1.47	10.7		1.51	11.8		1.53	10.8		1.56	11.4		1.59	14.1		1.61	14.9
		1.42	8.47		1.44	9.72		1.47	10.8		1.51	11.6		1.54	10.6		1.56	11.5		1.59	14.2		1.61	15.1
		1.43	8.51		1.44	9.83		1.47	10.9		1.52	11.4		1.54	10.3		1.57	11.7		1.59	14.3		1.61	15.2
		1.43	8.56		1.44	9.94		1.47	10.9		1.52	11.2		1.54	10.1		1.57	11.7		1.59	14.5		1.61	15.4
		1.43	8.64		1.44	10.1		1.47	11		1.52	10.9		1.55	9.98		1.57	11.9		1.59	14.6		1.61	15.5
		1.43	8.75		1.44	10.2		1.48	11.1		1.53	10.7		1.55	9.99		1.57	11.9		1.59	14.7		1.62	15.6
		1.43	8.84		1.44	10.2		1.48	11.2		1.53	10.4		1.55	10		1.57	12.1		1.59	14.8		1.62	15.8
		1.43	8.91		1.44	10.3		1.48	11.2		1.54	10.1		1.55	10.1		1.58	12.2		1.59	15		1.62	15.9
		1.43	8.98		1.45	10.4		1.48	11.3		1.54	9.95		1.56	10.2		1.58	12.3		1.6	15.2		1.62	16.1
		1.43	9.08		1.45	10.5		1.49	11.4		1.54	9.96		1.56	10.3		1.58	12.4		1.6	15.3		1.62	16.2
		1.44	9.19		1.45	10.7		1.49	11.5		1.54	9.99		1.56	10.4		1.58	12.6		1.6	15.5		1.63	16.4
		1.44	9.27		1.45	10.8		1.49	11.6		1.54	10.1		1.56	10.5		1.58	12.7		1.6	15.7		1.63	16.6
		1.44	9.41		1.45	10.9		1.49	11.8		1.55	10.1		1.57	10.6		1.58	12.8		1.6	15.9		1.63	16.7
		1.44	9.52		1.46	11.1		1.49	11.9		1.55	10.2		1.57	10.7		1.59	12.9		1.6	16.1		1.63	16.9
		1.44	9.58		1.46	11.1		1.5	12		1.55	10.3		1.57	10.7		1.59	13		1.61	16.3		1.63	17
		1.44	9.66		1.46	11.2		1.5	12.1		1.55	10.4		1.58	10.8		1.59	13.2		1.61	16.5		1.63	17.2
		1.44	9.74		1.46	11.4		1.5	12.2		1.55	10.4		1.58	10.9		1.59	13.3		1.61	16.6		1.63	17.4
		1.44	9.86		1.46	11.5		1.5	12.3		1.55	10.5		1.58	11.1		1.59	13.5		1.61	16.7		1.63	17.6
		1.44	9.96		1.46	11.6		1.5	12.4		1.56	10.6		1.58	11.1		1.59	13.7		1.61	16.9		1.64	17.7
		1.45	10		1.47	11.7		1.5	12.5		1.56	10.7		1.58	11.2		1.6	13.8		1.61	17		1.64	17.8
		1.45	10.1		1.47	11.7		1.51	12.6		1.56	10.8		1.58	11.3		1.6	13.9		1.61	17		1.64	17.7
		1.45	10.2		1.47	11.8		1.51	12.6		1.56	10.9		1.58	11.4		1.6	14.1		1.61	17		1.64	17.6
		1.45	10.3		1.48	11.9		1.51	12.7		1.56	11		1.59	11.5		1.6	14.3		1.62	17		1.65	17.5
		1.45	10.4		1.48	11.9		1.51	12.8		1.56	11.1		1.59	11.5		1.6	14.4		1.62	17		1.65	17.4
		1.45	10.6		1.48	12.1		1.51	12.9		1.57	11.2		1.59	11.6		1.6	14.5		1.62	17		1.65	17.3
		1.46	10.7		1.48	12.1		1.52	13		1.57	11.3		1.59	11.7		1.6	14.6		1.62	17.1		1.66	17.2
		1.46	10.8		1.48	12.2		1.52	13.1		1.57	11.4		1.59	11.8		1.6	14.7		1.63	17.2		1.66	17
		1.46	10.8		1.48	12.3		1.52	12.9		1.57	11.5		1.59	11.9		1.6	14.8		1.63	17.2		1.67	16.8
		1.46	10.9		1.49	12.4		1.53	12.6		1.57	11.6		1.6	12		1.6	14.9		1.63	17.3		1.67	16.7
		1.46	11		1.49	12.5		1.53	12.4		1.57	11.7		1.6	12.1		1.61	15		1.63	17.3		1.67	16.6
		1.46	11.1		1.49	12.7		1.54	12.1		1.57	11.8		1.6	12.1		1.61	15.2		1.63	17.5		1.67	16.7
		1.46	11.2		1.49	12.8		1.54	11.9		1.58	12		1.6	12.2		1.61	15.2		1.63	17.7		1.68	16.6
		1.47	11.3		1.49	12.9		1.54	11.7		1.58	12.1		1.6	12.4		1.61	15.3		1.64	17.8		1.68	16.7
		1.47	11.4		1.49	13		1.55	11.4		1.58	12.2		1.6	12.5		1.61	15.5		1.64	18		1.68	16.8
		1.47	11.4		1.5	13.1		1.55	11.2		1.58	12.3		1.6	12.6		1.61	15.6		1.64	18.1		1.68	16.8
		1.47	11.5		1.5	13.2		1.55	10.9		1.58	12.4		1.61	12.7		1.61	15.7		1.64	18.3		1.68	16.9
		1.47	11.6		1.5	13.4		1.56	10.8		1.58	12.5		1.61	12.9		1.62	15.9		1.64	18.4		1.68	17
		1.47	11.7		1.5	13.5		1.56	10.8		1.59	12.6		1.61	13		1.62	16		1.64	18.6		1.68	17.2
		1.48	11.9		1.5	13.5		1.56	10.9		1.59	12.7		1.61	13.2		1.62	16.2		1.64	18.7		1.68	17.3
		1.48	12		1.51	13.6		1.56	11.1		1.59	12.8		1.61	13.3		1.62	16.3		1.64	18.8		1.69	17.4
		1.48	12.1		1.51	13.6		1.56	11.2		1.59	13		1.61	13.4		1.62	16.4		1.65	18.8		1.69	17.5
		1.48	12.2		1.51	13.7		1.56	11.3		1.59	13.1		1.61	13.6		1.62	16.7		1.65	18.7		1.69	17.7
		1.49	12.3		1.52	13.5		1.56	11.3		1.59	13.2		1.61	13.8		1.62	16.8		1.65	18.6		1.69	17.9
		1.49	12.4		1.52	13.3		1.57	11.5		1.59	13.3		1.61	13.9		1.62	16.9		1.66	18.4		1.69	18
		1.49	12.5		1.52	13		1.57	11.6		1.59	13.4		1.62	14.1		1.63	17		1.66	18.3		1.69	18.1
		1.49	12.6		1.53	12.7		1.57	11.7		1.59	13.5		1.62	14.2		1.63	17.1		1.66	18.2		1.7	18.2
		1.49	12.6		1.53	12.4		1.57	11.8		1.6	13.6		1.62	14.4		1.63	17.3		1.67	18.1		1.7	18.2
		1.5	12.7		1.53	12.1		1.57	11.9		1.6	13.8		1.62	14.5		1.63	17.4		1.67	17.9		1.7	18.2
		1.5	12.8		1.53	11.9		1.58	12		1.6	13.9		1.62	14.7		1.63	17.5		1.67	17.8		1.7	18.3
		1.5	12.9		1.54	11.6		1.58	12		1.6	14		1.62	14.8		1.64	17.7		1.68	17.8		1.71	18.3
		1.5	13		1.54	11.4		1.58	12.1		1.6	14.1		1.63	15		1.64	17.8		1.68	17.7		1.71	18.3
		1.5	13.1		1.55	11.2		1.58	12.2		1.6	14.3		1.63	15.1		1.64	18		1.68	17.7		1.71	18.4
		1.5	13.1		1.55	11.2		1.59	12.3		1.6	14.4		1.63	15.2		1.64	18.1		1.68	17.7		1.71	18.4
		1.5	13.2		1.55	11.3		1.59	12.4		1.61	14.6		1.63	15.3		1.64	18.3		1.68	17.7		1.72	18.4
		1.51	13.4		1.55	11.4		1.59	12.4		1.61	14.7		1.63	15.5		1.64	18.5		1.68	17.8		1.72	18.4
		1.5	13.5		1.55	11.5		1.59	12.6		1.61	14.9		1.63	15.6		1.64	18.6		1.68	17.8		1.72	18.4
		1.51	13.6		1.56	11.6		1.59	12.6		1.61	15		1.63	15.7		1.65	18.6		1.69	17.8		1.73	18.4
		1.51	13.7		1.56	11.8		1.59	12.7		1.61	15.2		1.64	15.9		1.65	18.6		1.69	17.9		1.73	18.4
		1.51	13.8		1.56	11.8		1.59	12.8		1.61	15.4		1.64	16		1.65	18.5		1.69	18		1.73	18.4
		1.51	13.9		1.57	11.9		1.59	13		1.61	15.5		1.64	16.1		1.66	18.5		1.69	18		1.73	18.4
		1.52	14		1.57	12		1.6	13.2		1.61	15.7		1.64	16.3		1.66	18.4		1.69	18.1		1.74	18.4
		1.52	14		1.57	12.2		1.6	13.3		1.61	15.8		1.64	16.4		1.66	18.3		1.69	18.3		1.74	18.3
		1.52	14.1		1.57	12.3		1.6	13.4		1.62	15.9		1.64	16.5		1.66	18.3		1.69	18.4		1.74	18.4
		1.52	14.2		1.58	12.4		1.6	13.5		1.62	16.1		1.64	16.7		1.67	18.3		1.7	18.6		1.74	18.3
		1.52	14.3		1.58	12.4		1.6	13.7		1.62	16.3		1.64	16.8		1.67	18.1		1.7	18.7		1.74	18.4
		1.53	14.2		1.58	12.6		1.6	13.8		1.62	16.5		1.64	17		1.68	18.1		1.7	18.8		1.74	18.4
		1.53	14		1.58	12.7		1.61	13.9		1.62	16.7		1.64	17.1		1.68	18.1		1.7	18.9		1.74	18.5
		1.53	13.8		1.58	12.8		1.61	14.1		1.62	16.8		1.65	17.2		1.68	18.1		1.71	18.9		1.74	18.5
		1.54	13.6		1.58	12.9		1.61	14.2		1.62	16.9		1.65	17.4		1.68	18.2		1.71	18.9		1.75	18.5
		1.55	13.4		1.58	13.1		1.61	14.4		1.62	17.1		1.65	17.6		1.68	18.2		1.71	18.9		1.75	18.6
		1.55	13.1		1.58	13.2		1.61	14.6		1.62	17.2		1.65	17.7		1.68	18.3		1.71	18.9		1.75	18.6
		1.55	12.9		1.59	13.3		1.61	14.7		1.63	17.3		1.65	17.9		1.68	18.3		1.71	18.9		1.75	18.6
		1.56	12.7		1.59	13.4		1.61	14.9		1.63	17.5		1.65	18		1.68	18.3		1.72	18.9		1.75	18.7
		1.56	12.5		1.59	13.6		1.61	15		1.63	17.6		1.65	18.2		1.68	18.4		1.72	18.9		1.75	18.7
		1.57	12.2		1.59	13.7		1.61	15.2		1.63	17.8		1.65	18.3		1.69	18.5		1.72	18.9		1.76	18.8
		1.57	12.1		1.59	13.8		1.61	15.3		1.63	17.9		1.66	18.5		1.69	18.5		1.73	18.8		1.76	18.8
		1.57	12.2		1.59	13.9		1.62	15.5		1.63	18.1		1.66	18.7		1.69	18.5		1.73	18.7		1.77	18.6
		1.57	12.3		1.59	14.1		1.62	15.6		1.63	18.3		1.66	18.8		1.7	18.6		1.73	18.7		1.77	18.3
		1.58	12.4		1.59	14.2		1.62	15.8		1.63	18.4		1.66	18.7		1.7	18.7		1.73	18.7		1.77	18.1
		1.58	12.4		1.59	14.4		1.62	15.9		1.63	18.6		1.66	18.7		1.7	18.8		1.73	18.6		1.78	17.8
		1.58	12.6		1.6	14.5		1.62	16.1		1.63	18.8		1.67	18.7		1.7	18.9		1.74	18.6		1.78	17.6
		1.58	12.7		1.6	14.6		1.62	16.2		1.64	18.9		1.67	18.6		1.7	18.9		1.74	18.6		1.79	17.4
		1.58	12.8		1.6	14.7		1.62	16.3		1.64	19.1		1.67	18.5		1.71	18.8		1.74	18.6		1.79	17.1
		1.58	12.9		1.6	14.9		1.63	16.5		1.64	19.1		1.68	18.4		1.71	18.9		1.74	18.6		1.79	16.9
		1.58	13		1.6	15		1.63	16.6		1.64	19.2		1.68	18.3		1.71	19		1.74	18.7		1.8	16.6
		1.58	13.1		1.6	15.2		1.63	16.8		1.65	19.1		1.68	18.2		1.71	19.2		1.75	18.8		1.8	16.4
		1.59	13.2		1.61	15.4		1.63	17		1.65	19.1		1.69	18		1.71	19.3		1.75	18.9		1.8	16.4
		1.59	13.4		1.61	15.5		1.63	17.1		1.65	19.1		1.69	18		1.71	19.4		1.75	18.9		1.8	16.5
		1.59	13.5		1.61	15.7		1.63	17.3		1.66	19		1.69	18.1		1.72	19.4		1.75	19		1.8	16.6
		1.59	13.6		1.61	15.8		1.63	17.5		1.66	18.9		1.69	18.1		1.72	19.4		1.75	19.1		1.8	16.8
		1.59	13.7		1.61	16		1.64	17.6		1.66	18.9		1.7	18.1		1.72	19.4		1.75	19.2		1.8	16.9
		1.59	13.8		1.61	16.2		1.64	17.7		1.66	18.8		1.7	18.2		1.72	19.4		1.75	19.3		1.81	17.1
		1.59	13.9		1.61	16.4		1.64	17.9		1.67	18.7		1.7	18.2		1.73	19.4		1.75	19.4		1.81	17.2
		1.6	14.1		1.61	16.5		1.64	18		1.67	18.7		1.7	18.3		1.73	19.3		1.76	19.4		1.81	17.3
		1.6	14.2		1.62	16.7		1.64	18.2		1.67	18.6		1.7	18.4		1.73	19.3		1.76	19.4		1.81	17.4
		1.6	14.3		1.62	16.9		1.64	18.4		1.67	18.7		1.7	18.5		1.73	19.2		1.76	19.4		1.81	17.5
		1.6	14.4		1.62	17		1.64	18.5		1.67	18.7		1.71	18.6		1.74	19		1.76	19.3		1.81	17.6
		1.6	14.6		1.62	17.2		1.64	18.6		1.68	18.8		1.71	18.7		1.74	19		1.76	19.4		1.82	17.7
		1.6	14.7		1.62	17.4		1.65	18.8		1.68	18.9		1.71	18.7		1.74	19.1		1.77	19.3		1.82	17.8
		1.6	14.9		1.62	17.6		1.65	19		1.68	18.9		1.71	18.8		1.74	19.1		1.77	19.3		1.82	17.9
		1.6	15		1.62	17.7		1.65	19.1		1.68	18.9		1.71	18.9		1.74	19.2		1.77	19.3		1.82	17.9
		1.6	15.1		1.62	17.9		1.65	19.3		1.69	19		1.72	19		1.74	19.3		1.78	19.2		1.82	18
		1.61	15.3		1.62	18.1		1.65	19.4		1.69	19		1.72	19.1		1.74	19.4		1.78	19.2		1.82	18.2
		1.61	15.4		1.62	18.2		1.65	19.6		1.69	19.2		1.72	19.2		1.75	19.5		1.78	19.2		1.83	18.2
		1.61	15.6		1.63	18.4		1.65	19.7		1.69	19.2		1.72	19.3		1.75	19.6		1.78	19.3		1.83	18.4
		1.61	15.7		1.63	18.5		1.65	19.9		1.7	19.3		1.72	19.3		1.75	19.7		1.79	19.4		1.83	18.5
		1.61	15.8		1.63	18.7		1.66	20		1.7	19.3		1.72	19.3		1.75	19.7		1.79	19.4		1.83	18.6
		1.61	16		1.63	18.8		1.66	20.1		1.7	19.3		1.73	19.4		1.75	19.8		1.79	19.2		1.83	18.7
		1.61	16.1		1.63	19		1.66	20.2		1.7	19.4		1.73	19.4		1.75	19.8		1.8	19		1.84	18.8
		1.62	16.2		1.64	19.2		1.66	20.2		1.7	19.4		1.73	19.4		1.76	19.9		1.8	18.8		1.84	18.9
		1.62	16.3		1.64	19.3		1.66	20.3		1.7	19.5		1.73	19.4		1.76	19.8		1.8	18.6		1.84	19
		1.62	16.5		1.64	19.4		1.66	20.2		1.71	19.6		1.73	19.4		1.76	19.8		1.81	18.4		1.84	19.1
		1.62	16.6		1.64	19.5		1.67	20.1		1.71	19.7		1.74	19.5		1.76	19.7		1.81	18.2		1.84	19.2
		1.62	16.7		1.64	19.7		1.67	20		1.71	19.7		1.74	19.5		1.77	19.8		1.81	18		1.84	19.4
		1.62	16.9		1.64	19.9		1.67	19.9		1.71	19.8		1.74	19.6		1.77	19.7		1.81	17.9		1.84	19.5
		1.62	17.1		1.64	20		1.68	19.7		1.71	19.8		1.74	19.7		1.77	19.7		1.82	17.7		1.84	19.6
		1.63	17.2		1.64	20.2		1.68	19.6		1.72	19.8		1.74	19.7		1.77	19.7		1.82	17.6		1.84	19.7
		1.63	17.4		1.64	20.4		1.69	19.5		1.72	19.8		1.74	19.8		1.78	19.7		1.82	17.7		1.84	19.8
		1.63	17.5		1.64	20.5		1.69	19.4		1.72	19.9		1.74	20		1.78	19.7		1.82	17.8		1.84	19.9
		1.63	17.7		1.64	20.7		1.69	19.3		1.72	19.9		1.75	20.1		1.78	19.8		1.82	17.9		1.85	20
		1.63	17.9		1.65	20.7		1.7	19.2		1.72	19.9		1.75	20.1		1.78	19.8		1.83	18		1.85	20.1
		1.63	18		1.65	20.7		1.7	19.3		1.73	19.9		1.75	20.2		1.78	19.9		1.83	18.1		1.85	20.1
		1.64	18.1		1.65	20.7		1.7	19.3		1.73	19.9		1.75	20.2		1.79	20		1.83	18.3		1.85	20.3
		1.64	18.3		1.66	20.6		1.7	19.4		1.73	20		1.76	20.1		1.79	20		1.83	18.4		1.85	20.3
		1.64	18.4		1.66	20.6		1.71	19.5		1.73	20		1.76	20		1.79	20.1		1.83	18.5		1.86	20.4
		1.64	18.6		1.66	20.5		1.71	19.6		1.74	20		1.76	20		1.79	20.1		1.83	18.6		1.86	20.5
		1.64	18.7		1.66	20.4		1.71	19.7		1.74	20		1.76	20		1.79	20.2		1.83	18.7		1.86	20.6
		1.64	18.9		1.67	20.3		1.71	19.8		1.74	20.1		1.76	20		1.79	20.2		1.84	18.8		1.86	20.7
		1.64	19		1.67	20.2		1.71	19.8		1.74	20.2		1.77	19.9		1.79	20.2		1.84	18.9		1.86	20.8
		1.65	19.2		1.67	20.1		1.71	20		1.75	20.2		1.77	20		1.79	20.2		1.84	19		1.86	20.9
		1.65	19.3		1.68	20		1.71	20.1		1.75	20.2		1.77	20.1		1.8	20.3		1.84	19.1		1.86	21.1
		1.65	19.5		1.68	19.9		1.72	20.1		1.75	20.2		1.77	20.2		1.8	20.4		1.84	19.2		1.86	21.2
		1.65	19.4		1.68	19.9		1.72	20.1		1.75	20.2		1.77	20.3		1.8	20.2		1.84	19.3		1.87	21.3
		1.65	19.5		1.68	19.9		1.72	20.1		1.75	20.1		1.77	20.5		1.81	20		1.85	19.4		1.87	21.5
		1.66	19.5		1.68	19.8		1.72	20.1		1.75	20.2		1.77	20.7		1.81	19.8		1.85	19.4		1.87	21.6
		1.66	19.3		1.69	19.8		1.72	20.1		1.75	20.2		1.77	20.8		1.81	19.6		1.85	19.4		1.87	21.7
		1.66	19.2		1.69	19.8		1.73	20.1		1.76	20.2		1.78	20.9		1.82	19.5		1.85	19.5		1.87	21.8
		1.66	19.1		1.69	19.8		1.73	20.1		1.76	20.3		1.78	21		1.82	19.3		1.85	19.6		1.87	21.8
		1.66	19		1.7	19.8		1.73	20		1.76	20.3		1.78	21		1.83	19.2		1.85	19.7		1.88	21.9
		1.67	18.9		1.7	19.8		1.73	20		1.76	20.4		1.78	21		1.83	19		1.85	19.8		1.88	21.9
		1.67	18.8		1.7	19.8		1.73	20		1.76	20.4		1.78	21		1.83	18.8		1.86	20		1.88	22
		1.67	18.7		1.7	19.9		1.74	20		1.77	20.5		1.79	21		1.83	18.6		1.86	20.1		1.88	22.1
		1.67	18.8		1.71	20		1.74	20		1.77	20.5		1.79	21		1.84	18.6		1.86	20.2		1.88	22.2
		1.68	18.8		1.71	20.1		1.74	20		1.77	20.6		1.79	20.9		1.84	18.7		1.86	20.3		1.89	22.3
		1.68	18.8		1.71	20.1		1.74	20		1.77	20.7		1.8	20.9		1.84	18.8		1.86	20.4		1.89	22.4
		1.68	19		1.71	20.1		1.74	20		1.77	20.8		1.8	20.8		1.84	18.8		1.86	20.6		1.89	22.5
		1.68	19.1		1.71	20.2		1.75	20		1.78	20.8		1.8	20.7		1.84	18.9		1.87	20.7		1.89	22.6
		1.68	19.3		1.71	20.2		1.75	20		1.78	20.9		1.81	20.7		1.85	19		1.87	20.8		1.89	22.7
		1.68	19.3		1.72	20.4		1.75	20		1.78	20.9		1.81	20.7		1.85	19.1		1.87	20.9		1.89	22.9
		1.68	19.5		1.72	20.5		1.75	20.1		1.78	20.9		1.81	20.6		1.85	19.2		1.87	21		1.89	23
		1.69	19.7		1.72	20.6		1.76	20.1		1.78	20.9		1.81	20.7		1.85	19.2		1.87	21.1		1.89	23.1
		1.69	19.8		1.72	20.6		1.76	20.1		1.78	21		1.82	20.6		1.85	19.3		1.88	21.2		1.9	23.2
		1.69	20		1.72	20.8		1.76	20.2		1.79	21.1		1.82	20.6		1.86	19.5		1.88	21.3		1.9	23.3
		1.69	20.1		1.72	20.9		1.76	20.3		1.79	21.1		1.82	20.5		1.86	19.6		1.88	21.4		1.9	23.4
		1.7	20.2		1.73	20.9		1.76	20.4		1.79	21.1		1.82	20.5		1.86	19.7		1.88	21.5		1.9	23.4
		1.7	20.3		1.73	21		1.76	20.4		1.79	21.1		1.82	20.6		1.86	19.8		1.88	21.6		1.9	23.5
		1.7	20.3		1.73	20.9		1.77	20.5		1.79	21.1		1.82	20.7		1.86	19.9		1.88	21.8		1.9	23.6
		1.7	20.4		1.73	20.9		1.77	20.5		1.8	21.2		1.83	20.7		1.86	20		1.88	21.8		1.91	23.7
		1.71	20.5		1.74	20.9		1.77	20.5		1.8	21.2		1.83	20.7		1.86	20.2		1.89	21.9		1.91	23.8
		1.71	20.5		1.74	20.8		1.77	20.5		1.8	21.3		1.83	20.5		1.86	20.3		1.89	22		1.91	24
		1.71	20.5		1.74	20.7		1.78	20.6		1.8	21.4		1.84	20.2		1.87	20.4		1.89	22.1		1.91	24.1
		1.71	20.5		1.74	20.7		1.78	20.6		1.8	21.4		1.84	20		1.87	20.5		1.89	22.2		1.91	24.2
		1.71	20.5		1.75	20.6		1.78	20.6		1.81	21.5		1.84	19.7		1.87	20.6		1.89	22.3		1.92	24.3
		1.71	20.6		1.75	20.6		1.78	20.6		1.81	21.5		1.85	19.5		1.87	20.7		1.89	22.4		1.92	24.4
		1.72	20.7		1.75	20.6		1.78	20.6		1.81	21.6		1.85	19.3		1.87	20.8		1.89	22.5		1.92	24.5
		1.72	20.8		1.75	20.7		1.79	20.6		1.81	21.6		1.85	19.1		1.87	20.9		1.89	22.6		1.92	24.6
		1.72	20.8		1.75	20.8		1.79	20.7		1.82	21.5		1.86	18.8		1.87	21		1.9	22.7		1.92	24.6
		1.72	20.9		1.76	20.9		1.79	20.9		1.82	21.5		1.86	18.6		1.88	21.1		1.9	22.8		1.92	24.7
		1.72	21		1.76	20.9		1.79	21		1.82	21.5		1.86	18.4		1.88	21.2		1.9	23		1.93	24.7
		1.72	21		1.76	21		1.79	21.1		1.82	21.5		1.86	18.4		1.88	21.3		1.9	23.1		1.93	24.8
		1.73	21.1		1.76	21.1		1.79	21.2		1.83	21.5		1.86	18.5		1.88	21.4		1.9	23.2		1.93	24.9
		1.73	21.2		1.76	21.3		1.79	21.2		1.83	21.4		1.87	18.6		1.88	21.5		1.9	23.3		1.93	25.1
		1.73	21.2		1.76	21.4		1.79	21.2		1.83	21.4		1.87	18.8		1.88	21.6		1.9	23.4		1.93	25.1
		1.73	21.2		1.77	21.4		1.8	21.3		1.83	21.4		1.87	18.8		1.89	21.7		1.91	23.5		1.93	25.3
		1.73	21.2		1.77	21.4		1.8	21.4		1.83	21.4		1.87	18.9		1.89	21.8		1.91	23.5		1.93	25.5
		1.73	21.4		1.77	21.4		1.8	21.5		1.84	21.4		1.87	19.1		1.89	22		1.91	23.6		1.93	25.6
		1.74	21.5		1.77	21.4		1.8	21.5		1.84	21.5		1.87	19.1		1.89	22.1		1.91	23.7		1.93	25.8
		1.74	21.6		1.77	21.5		1.8	21.4		1.84	21.5		1.88	19.2		1.89	22.2		1.91	23.8		1.93	25.9
		1.74	21.7		1.77	21.6		1.8	21.4		1.84	21.6		1.88	19.3		1.89	22.3		1.91	23.9		1.94	26
		1.74	21.8		1.78	21.7		1.81	21.4		1.84	21.6		1.88	19.4		1.9	22.5		1.92	24		1.94	26
		1.75	21.9		1.78	21.7		1.81	21.4		1.85	21.6		1.88	19.5		1.9	22.6		1.92	24		1.94	26.1
		1.75	22		1.78	21.7		1.81	21.4		1.85	21.7		1.88	19.5		1.9	22.8		1.92	24.2		1.94	26.2
		1.75	22		1.78	21.7		1.81	21.4		1.85	21.7		1.89	19.6		1.9	22.9		1.92	24.3		1.94	26.3
		1.75	22.1		1.79	21.8		1.82	21.1		1.85	21.8		1.89	19.7		1.9	23.1		1.92	24.5		1.95	26.4
		1.75	22.1		1.79	21.8		1.82	20.8		1.85	21.8		1.89	19.9		1.9	23.2		1.92	24.7		1.95	26.4
		1.76	22		1.79	21.8		1.83	20.5		1.85	22		1.89	20		1.9	23.3		1.93	24.7		1.95	26.5
		1.76	21.9		1.79	21.8		1.84	20.2		1.86	22.1		1.89	20.1		1.9	23.4		1.93	24.8		1.95	26.6
		1.76	21.9		1.8	21.9		1.84	19.9		1.86	22		1.9	20.2		1.9	23.5		1.93	24.9		1.95	26.7
		1.76	21.9		1.8	21.9		1.84	19.6		1.86	21.9		1.9	20.3		1.9	23.7		1.93	25		1.96	26.8
		1.76	21.8		1.8	21.9		1.85	19.3		1.87	21.8		1.9	20.4		1.91	23.8		1.93	25		1.96	26.9
		1.77	21.8		1.8	21.9		1.85	19.1		1.87	21.7		1.9	20.5		1.91	23.9		1.93	25.2		1.96	27.1
		1.77	21.8		1.8	22		1.86	18.9		1.87	21.6		1.9	20.6		1.91	23.9		1.93	25.2		1.96	27.2
		1.77	21.8		1.81	22		1.86	18.7		1.88	21.5		1.9	20.7		1.91	24		1.93	25.3		1.96	27.2
		1.77	21.9		1.81	22		1.86	18.8		1.88	21.4		1.91	20.8		1.91	24.1		1.94	25.4		1.97	27.3
		1.77	21.9		1.81	22.1		1.86	18.9		1.88	21.3		1.91	20.9		1.91	24.2		1.94	25.4		1.97	27.4
		1.78	21.9		1.81	22.1		1.86	18.9		1.89	21.2		1.91	21		1.92	24.3		1.94	25.5		1.97	27.4
		1.78	21.9		1.81	22.2		1.86	19		1.89	21.1		1.91	21.1		1.92	24.3		1.94	25.6		1.97	27.5
		1.78	21.9		1.81	22.2		1.86	19.1		1.89	21.2		1.91	21.2		1.92	24.3		1.94	25.7		1.97	27.6
		1.78	21.8		1.81	22.3		1.87	19.2		1.89	21.3		1.91	21.3		1.92	24.4		1.95	25.8		1.97	27.7
		1.79	21.8		1.82	22.3		1.87	19.3		1.89	21.4		1.91	21.4		1.93	24.4		1.95	25.9		1.98	27.8
		1.79	21.8		1.82	22.4		1.87	19.4		1.89	21.5		1.92	21.6		1.93	24.5		1.95	26		1.98	27.8
		1.79	21.7		1.82	22.5		1.87	19.4		1.89	21.5		1.92	21.6		1.93	24.6		1.96	26.1		1.98	27.9
		1.79	21.7		1.82	22.5		1.88	19.5		1.89	21.6		1.92	21.7		1.93	24.6		1.96	26.1		1.98	28
		1.8	21.6		1.83	22.3		1.88	19.6		1.9	21.6		1.92	21.9		1.93	24.7		1.96	26.3		1.98	28.2
		1.8	21.7		1.83	22		1.88	19.7		1.9	21.7		1.92	22		1.93	24.8		1.96	26.5		1.98	28.3
		1.8	21.7		1.84	21.8		1.88	19.8		1.9	21.8		1.92	22.1		1.94	24.9		1.96	26.6		1.98	28.4
		1.8	21.8		1.84	21.5		1.88	20		1.9	21.8		1.92	22.2		1.94	25		1.96	26.7		1.98	28.5
		1.81	21.9		1.84	21.2		1.88	20.1		1.9	21.9		1.93	22.3		1.94	25.1		1.96	26.8		1.99	28.5
		1.81	22		1.85	20.9		1.89	20.1		1.91	21.9		1.93	22.4		1.94	25.2		1.97	26.9		1.99	28.7
		1.81	22.1		1.85	20.7		1.89	20.2		1.91	22.1		1.93	22.5		1.94	25.3		1.97	27		1.99	28.8
		1.81	22.2		1.86	20.4		1.89	20.3		1.91	22.2		1.93	22.6		1.94	25.4		1.97	27.1		1.99	28.9
		1.81	22.2		1.86	20.1		1.89	20.4		1.91	22.3		1.93	22.7		1.95	25.5		1.97	27.2		1.99	28.9
		1.81	22.3		1.87	19.9		1.89	20.6		1.91	22.4		1.93	22.8		1.95	25.6		1.97	27.3		1.99	29
		1.81	22.5		1.87	19.9		1.89	20.6		1.91	22.5		1.94	22.9		1.95	25.7		1.97	27.4		1.99	29.1
		1.82	22.6		1.87	19.9		1.89	20.7		1.92	22.7		1.94	23		1.95	25.8		1.97	27.5		2	29.2
		1.82	22.6		1.87	20		1.89	20.8		1.92	22.8		1.94	23		1.95	25.9		1.97	27.6		2	29.2
		1.82	22.6		1.87	20		1.9	20.8		1.92	22.9		1.94	23.1		1.95	26		1.97	27.8		2	29.3
		1.82	22.7		1.88	20		1.9	21		1.92	22.9		1.94	23.2		1.95	26		1.98	27.9		2	29.5
		1.82	22.7		1.88	20.1		1.9	21.1		1.92	23		1.94	23.2		1.95	26.2		1.98	28		2.01	29.5
		1.82	22.8		1.88	20.1		1.9	21.3		1.92	23.1		1.95	23.4		1.96	26.4		1.98	28.1		2.01	29.6
		1.82	22.8		1.88	20.2		1.9	21.4		1.93	23.2		1.95	23.5		1.96	26.5		1.98	28.2		2.01	29.6
		1.82	22.9		1.88	20.3		1.9	21.5		1.93	23.3		1.95	23.6		1.96	26.7		1.98	28.3		2.01	29.7
		1.83	22.9		1.88	20.5		1.9	21.6		1.93	23.4		1.95	23.7		1.96	26.8		1.98	28.3		2.01	29.9
		1.83	22.9		1.88	20.6		1.91	21.7		1.93	23.5		1.95	23.7		1.96	27		1.99	28.4		2.01	29.9
		1.83	22.9		1.89	20.6		1.91	21.8		1.93	23.6		1.95	23.8		1.96	27.1		1.99	28.5		2.01	30.1
		1.83	23		1.89	20.7		1.91	22		1.93	23.8		1.96	23.9		1.96	27.1		1.99	28.5		2.02	30.1
		1.84	23		1.89	20.8		1.91	22.1		1.93	23.9		1.96	24		1.96	27.3		1.99	28.5		2.02	30.2
		1.84	23		1.89	20.9		1.91	22.1		1.93	24.1		1.96	24.1		1.97	27.4		1.99	28.6		2.02	30.2
		1.84	23.1		1.89	21.1		1.91	22.2		1.93	24.2		1.96	24.3		1.97	27.5		1.99	28.8		2.02	30.3
		1.84	23.1		1.89	21.2		1.91	22.3		1.94	24.3		1.96	24.4		1.97	27.5		2	28.9		2.02	30.4
		1.85	22.9		1.89	21.3		1.92	22.4		1.94	24.4		1.96	24.5		1.97	27.6		2	29		2.02	30.5
		1.85	22.7		1.9	21.4		1.92	22.5		1.94	24.6		1.96	24.6		1.97	27.6		2	29		2.02	30.6
		1.86	22.4		1.9	21.5		1.92	22.5		1.94	24.7		1.96	24.8		1.98	27.7		2	29.2		2.03	30.7
		1.86	22.2		1.9	21.6		1.92	22.7		1.94	24.7		1.96	24.9		1.98	27.7		2	29.3		2.03	30.7
		1.86	22		1.9	21.8		1.92	22.8		1.95	24.8		1.97	25		1.98	27.9		2.01	29.4		2.03	30.7
		1.87	21.8		1.9	21.9		1.92	22.9		1.95	25		1.97	25.2		1.98	28		2.01	29.5		2.03	30.9
		1.87	21.6		1.9	22.1		1.92	23		1.95	25.1		1.97	25.3		1.98	28.1		2.01	29.6		2.03	31
		1.87	21.4		1.9	22.2		1.92	23.2		1.95	25.2		1.97	25.4		1.99	28.2		2.01	29.7		2.03	31.2
		1.88	21.2		1.9	22.4		1.93	23.3		1.95	25.4		1.97	25.5		1.99	28.3		2.01	29.7		2.04	31.3
		1.88	21.1		1.9	22.5		1.93	23.4		1.95	25.5		1.97	25.5		1.99	28.4		2.02	29.9		2.04	31.3
		1.88	21.1		1.91	22.6		1.93	23.4		1.96	25.5		1.98	25.6		1.99	28.5		2.02	30		2.04	31.4
		1.88	21.1		1.91	22.7		1.93	23.5		1.96	25.6		1.98	25.7		1.99	28.5		2.02	30.1		2.04	31.4
		1.88	21.3		1.91	22.8		1.93	23.7		1.96	25.7		1.98	25.8		2	28.6		2.02	30.3		2.04	31.5
		1.88	21.4		1.91	22.9		1.94	23.7		1.96	25.7		1.98	25.8		2	28.7		2.02	30.4		2.04	31.6
		1.89	21.5		1.91	23		1.94	23.8		1.96	25.6		1.98	25.9		2	28.8		2.02	30.5		2.05	31.7
		1.89	21.6		1.91	23.1		1.94	23.9		1.96	25.6		1.99	25.9		2	28.9		2.02	30.6		2.05	31.7
		1.89	21.7		1.92	23.2		1.94	24		1.97	25.6		1.99	26		2	29		2.03	30.7		2.05	31.8
		1.89	21.9		1.92	23.3		1.94	24.1		1.97	25.7		1.99	26.1		2	29.1		2.03	30.8		2.05	31.9
		1.89	22		1.92	23.3		1.95	24.2		1.97	25.7		1.99	26.2		2.01	29.2		2.03	30.9		2.05	31.9
		1.9	22.1		1.92	23.4		1.95	24.2		1.97	25.8		1.99	26.3		2.01	29.2		2.03	31.1		2.05	32
		1.9	22.2		1.92	23.5		1.95	24.4		1.97	25.9		1.99	26.5		2.01	29.4		2.03	31.1		2.05	32.1
		1.9	22.4		1.92	23.6		1.95	24.5		1.98	26		2	26.5		2.01	29.5		2.03	31.1		2.06	32.3
		1.9	22.4		1.92	23.7		1.95	24.6		1.98	26.1		2	26.6		2.01	29.6		2.04	31.2		2.06	32.3
		1.9	22.4		1.93	23.9		1.95	24.7		1.98	26.3		2	26.8		2.01	29.7		2.04	31.2		2.06	32.4
		1.9	22.6		1.93	24		1.95	24.7		1.98	26.4		2	26.9		2.02	29.8		2.04	31.4		2.06	32.5
		1.9	22.7		1.93	24.1		1.96	24.8		1.98	26.6		2	27.1		2.02	29.8		2.04	31.5		2.06	32.6
		1.91	22.8		1.93	24.1		1.96	24.9		1.98	26.7		2	27.2		2.02	30		2.04	31.6		2.06	32.8
		1.91	22.9		1.93	24.3		1.96	25		1.99	26.8		2	27.4		2.02	30.2		2.04	31.6		2.07	32.9
		1.91	23		1.94	24.4		1.96	25.1		1.99	27		2.01	27.5		2.02	30.3		2.05	31.7		2.07	33
		1.91	23.1		1.94	24.5		1.96	25.3		1.99	27.1		2.01	27.6		2.02	30.4		2.05	31.8		2.07	33
		1.91	23.2		1.94	24.5		1.97	25.4		1.99	27.2		2.01	27.7		2.02	30.5		2.05	31.9		2.07	33.1
		1.91	23.3		1.94	24.6		1.97	25.5		1.99	27.2		2.01	27.8		2.03	30.6		2.05	32.1		2.08	33.1
		1.91	23.5		1.94	24.7		1.97	25.6		1.99	27.3		2.01	27.9		2.03	30.7		2.05	32.2		2.08	33.2
		1.92	23.6		1.95	24.9		1.97	25.8		2	27.4		2.01	28		2.03	30.9		2.05	32.3		2.08	33.3
		1.92	23.6		1.95	25		1.97	25.9		2	27.4		2.01	28.1		2.03	31		2.05	32.3		2.08	33.4
		1.92	23.7		1.95	25		1.97	26		2	27.5		2.02	28.1		2.03	31.1		2.05	32.4		2.08	33.5
		1.92	23.8		1.95	25.2		1.97	26.1		2	27.6		2.02	28.2		2.03	31.2		2.06	32.5		2.09	33.6
		1.92	23.9		1.95	25.3		1.98	26.2		2	27.7		2.02	28.2		2.03	31.2		2.06	32.6		2.09	33.7
		1.92	24		1.95	25.4		1.98	26.3		2	27.7		2.02	28.3		2.04	31.4		2.06	32.6		2.09	33.7
		1.92	24.1		1.95	25.6		1.98	26.4		2.01	27.8		2.02	28.4		2.04	31.5		2.06	32.7		2.09	33.8
		1.93	24.2		1.95	25.7		1.98	26.5		2.01	27.8		2.02	28.5		2.04	31.6		2.07	32.8		2.09	33.9
		1.93	24.3		1.96	25.8		1.98	26.6		2.01	27.9		2.03	28.6		2.04	31.6		2.07	32.9		2.09	34
		1.93	24.4		1.96	25.9		1.98	26.6		2.01	27.9		2.03	28.7		2.04	31.6		2.07	33.1		2.09	33.9
		1.93	24.6		1.96	26		1.98	26.7		2.01	28.1		2.03	28.8		2.04	31.7		2.07	33.2		2.09	33.9
		1.93	24.7		1.96	26.2		1.99	26.9		2.02	28.2		2.03	28.8		2.04	31.8		2.07	33.4		2.09	33.9
		1.93	24.8		1.96	26.3		1.99	26.9		2.02	28.3		2.03	28.9		2.05	31.8		2.08	33.5		2.09	33.9
		1.94	25		1.96	26.4		1.99	27		2.02	28.4		2.03	29		2.05	31.9		2.08	33.5		2.09	33.9
		1.94	25		1.96	26.5		1.99	27.1		2.02	28.4		2.04	29.1		2.05	32		2.08	33.6		2.09	33.9
		1.94	25.1		1.97	26.5		1.99	27.2		2.02	28.5		2.04	29.2		2.05	32		2.08	33.7		2.09	34
		1.94	25.2		1.97	26.6		1.99	27.3		2.02	28.5		2.04	29.2		2.05	32.1		2.08	33.9		2.09	34
		1.94	25.3		1.97	26.7		1.99	27.4		2.03	28.7		2.04	29.3		2.05	32.1		2.08	33.9		2.09	33.9
		1.95	25.4		1.97	26.8		2	27.5		2.03	28.8		2.05	29.4		2.06	32.2		2.08	34		2.09	34
		1.95	25.5		1.97	26.9		2	27.6		2.03	29		2.05	29.4		2.06	32.3		2.09	34		2.09	34.1
		1.95	25.6		1.97	27		2	27.6		2.03	29.1		2.05	29.6		2.06	32.3		2.09	34		2.09	34.2
		1.95	25.8		1.98	27.1		2	27.7		2.03	29.2		2.05	29.6		2.06	32.4		2.09	34		2.09	34.3
		1.95	25.9		1.98	27.1		2	27.8		2.03	29.3		2.05	29.7		2.07	32.4		2.09	34.1		2.09	34.3
		1.95	26		1.98	27.2		2	27.9		2.04	29.4		2.05	29.9		2.07	32.5		2.09	34.2		2.09	34.2
		1.96	26.2		1.98	27.3		2.01	27.9		2.04	29.5		2.05	30		2.07	32.5		2.09	34.1		2.09	34.1
		1.96	26.2		1.98	27.4		2.01	28		2.04	29.7		2.06	30.1		2.07	32.5		2.09	34.1		2.09	34.1
		1.96	26.3		1.98	27.5		2.01	28.1		2.04	29.8		2.06	30.3		2.08	32.6		2.09	34.1		2.09	34.1
		1.96	26.4		1.98	27.6		2.01	28.1		2.04	29.9		2.06	30.4		2.08	32.7		2.09	34.1		2.09	34.1
		1.96	26.5		1.98	27.7		2.01	28.3		2.04	30		2.06	30.5		2.08	32.8		2.09	34		2.09	34
		1.96	26.6		1.98	27.8		2.01	28.4		2.05	30.1		2.06	30.6		2.08	32.9		2.09	34		2.09	33.9
		1.96	26.7		1.99	27.9		2.02	28.5		2.05	30.2		2.07	30.6		2.08	33		2.09	34		2.09	33.9
		1.97	26.7		1.99	27.9		2.02	28.6		2.05	30.2		2.07	30.7		2.08	33.2		2.09	34		2.1	33.9
		1.97	26.7		1.99	28		2.02	28.8		2.05	30.2		2.07	30.7		2.08	33.4		2.09	33.9		2.1	33.8
		1.97	26.8		1.99	28.2		2.02	28.9		2.06	30.3		2.07	30.7		2.09	33.5		2.09	34		2.1	33.8
		1.97	26.9		2	28.3		2.02	29.1		2.06	30.4		2.08	30.7		2.09	33.6		2.09	34		2.1	33.9
		1.97	27.1		2	28.4		2.03	29.3		2.06	30.5		2.08	30.8		2.09	33.7		2.09	34		2.1	33.8
		1.97	27.1		2	28.5		2.03	29.5		2.06	30.5		2.08	30.8		2.09	33.7		2.09	33.9		2.1	33.8
		1.97	27.3		2	28.6		2.03	29.7		2.06	30.5		2.08	30.9		2.09	33.7		2.09	33.9		2.1	33.8
		1.98	27.4		2	28.8		2.03	29.8		2.07	30.5		2.08	31		2.09	33.8		2.09	33.9		2.1	33.8
		1.98	27.5		2	28.9		2.03	29.9		2.07	30.6		2.08	31.1		2.09	33.8		2.09	33.8		2.1	33.7
		1.98	27.7		2	29.1		2.03	30		2.07	30.7		2.09	31.2		2.09	33.9		2.09	33.8		2.1	33.6
		1.98	27.8		2.01	29.2		2.03	30.1		2.07	30.8		2.09	31.4		2.09	33.8		2.09	33.7		2.1	33.6
		1.98	28		2.01	29.3		2.04	30.2		2.07	30.9		2.09	31.6		2.09	33.7		2.09	33.7		2.1	33.6
		1.98	28.1		2.01	29.5		2.04	30.2		2.07	31		2.09	31.8		2.09	33.7		2.1	33.6		2.1	33.5
		1.99	28.2		2.01	29.6		2.04	30.2		2.07	31.1		2.09	31.9		2.09	33.7		2.1	33.6		2.1	33.6
		1.99	28.3		2.01	29.7		2.04	30.3		2.07	31.2		2.09	32		2.09	33.7		2.09	33.6		2.1	33.5
		1.99	28.4		2.01	29.8		2.04	30.3		2.08	31.3		2.09	32.1		2.09	33.7		2.09	33.7		2.1	33.5
		1.99	28.4		2.02	29.8		2.04	30.4		2.08	31.4		2.09	32.2		2.09	33.7		2.09	33.7		2.1	33.6
		1.99	28.6		2.02	29.8		2.05	30.5		2.08	31.5		2.09	32.3		2.1	33.7		2.09	33.8		2.1	33.6
		1.99	28.7		2.02	29.9		2.05	30.6		2.08	31.6		2.1	32.3		2.1	33.6		2.09	33.8		2.1	33.7
		2	28.7		2.02	29.9		2.05	30.7		2.08	31.6		2.1	32.4		2.1	33.6		2.09	33.8		2.1	33.7
		2	28.8		2.03	29.9		2.05	30.7		2.08	31.6		2.1	32.4		2.1	33.5		2.09	33.8		2.1	33.6
		2	28.8		2.03	29.9		2.05	30.7		2.09	31.7					2.1	33.5		2.09	33.8		2.1	33.7
		2	28.9		2.03	29.8		2.06	30.9		2.09	31.8					2.1	33.5		2.09	33.9		2.1	33.7
		2	29		2.04	29.8		2.06	30.9		2.09	31.9					2.1	33.5		2.09	33.9		2.09	33.8
		2	29		2.04	29.8		2.06	31		2.09	31.9					2.1	33.6		2.09	34		2.09	33.7
		2.01	29.2		2.04	29.9		2.06	31.1		2.09	32								2.09	34		2.09	33.7
		2.01	29.3		2.04	29.9		2.06	31.1		2.09	32								2.09	34		2.09	33.7
		2.01	29.4		2.04	30		2.06	31.2		2.1	32.1								2.09	33.9		2.09	33.6
		2.01	29.4		2.04	30		2.07	31.2		2.1	32.1								2.09	33.9		2.09	33.6
		2.01	29.5		2.04	30		2.07	31.3		2.1	32.1								2.1	33.9		2.09	33.6
		2.01	29.7		2.04	30.1		2.07	31.4		2.1	32.2								2.09	34		2.09	33.6
		2.02	29.8		2.05	30.2		2.07	31.6		2.1	32.2								2.09	34		2.09	33.6
		2.02	30		2.05	30.3		2.07	31.7		2.1	32.2								2.09	34		2.1	33.6
		2.02	30.1		2.05	30.5		2.07	31.8		2.1	32.2								2.09	34		2.1	33.6
		2.02	30.2		2.05	30.6		2.08	31.9		2.1	32.2								2.09	34		2.1	33.5
		2.02	30.3		2.05	30.7		2.08	31.9		2.1	32.2								2.09	33.9		2.1	33.5
		2.02	30.5		2.05	30.9		2.08	32		2.1	32.2								2.09	33.9		2.1	33.5
		2.02	30.5		2.05	31		2.08	32.1		2.1	32.1								2.09	33.9		2.1	33.5
		2.03	30.6		2.06	31.1		2.08	32.2		2.1	32.1								2.09	33.8		2.1	33.5
		2.03	30.8		2.06	31.3		2.08	32.4		2.1	32								2.09	33.9
		2.03	30.9		2.06	31.4		2.09	32.5		2.1	32								2.09	33.8
		2.03	30.9		2.06	31.5		2.09	32.5		2.1	32								2.1	33.7
		2.03	31		2.06	31.6		2.09	32.5		2.11	31.9								2.1	33.6
		2.03	31.1		2.07	31.6		2.09	32.6		2.11	31.9								2.1	33.6
		2.03	31.1		2.07	31.7		2.09	32.7		2.11	31.9								2.1	33.5
		2.03	31.2		2.07	31.8		2.09	32.8		2.11	31.9								2.1	33.5
		2.04	31.2		2.07	31.8		2.09	32.9		2.11	32.1								2.1	33.5
		2.04	31.2		2.07	31.9		2.1	32.9		2.1	32.2								2.1	33.6
		2.04	31.3		2.07	32.1		2.09	32.9		2.1	32.2								2.1	33.6
		2.04	31.3		2.07	32.2		2.09	33		2.1	32.3								2.1	33.6
		2.04	31.3		2.07	32.3		2.09	33		2.1	32.3								2.1	33.6
		2.04	31.3		2.08	32.5		2.09	33		2.1	32.4								2.1	33.6
		2.05	31.4		2.08	32.6		2.1	33		2.1	32.4								2.1	33.7
		2.05	31.5		2.08	32.8		2.1	33		2.1	32.4								2.09	33.7
		2.05	31.6		2.08	32.9		2.1	32.9		2.1	32.4								2.09	33.7
		2.05	31.6		2.08	33		2.1	32.9		2.1	32.4								2.09	33.8
		2.05	31.8		2.09	33.1		2.1	32.9		2.1	32.4								2.09	33.7
		2.06	31.9		2.09	33.2		2.1	32.9		2.1	32.3								2.09	33.7
		2.06	32		2.09	33.2		2.1	32.9		2.1	32.3								2.09	33.7
		2.06	32		2.09	33.3		2.1	32.9		2.1	32.3								2.09	33.7
		2.06	32.2		2.09	33.3		2.1	32.9		2.1	32.3								2.09	33.6
		2.06	32.3		2.1	33.2		2.1	32.8		2.1	32.4								2.09	33.6
		2.07	32.4		2.09	33.2		2.1	32.8		2.1	32.4								2.09	33.5
		2.07	32.4		2.1	33.1		2.1	32.9		2.1	32.5								2.09	33.5
		2.07	32.6		2.1	33.1		2.1	32.9		2.1	32.5								2.1	33.6
		2.07	32.8		2.1	33.2		2.1	32.9		2.1	32.6								2.1	33.6
		2.07	32.9		2.1	33.2		2.1	33		2.1	32.6								2.1	33.6
		2.07	33		2.1	33.1		2.1	32.9		2.1	32.6								2.1	33.6
		2.07	33.1		2.1	33.1		2.1	32.9		2.1	32.7								2.1	33.6
		2.08	33.2		2.1	33		2.1	32.8		2.1	32.8
		2.08	33.3		2.1	33		2.1	32.8		2.1	32.8
		2.08	33.4		2.1	33		2.1	32.7		2.1	32.8
		2.08	33.5		2.1	33		2.1	32.7		2.1	32.7
		2.08	33.6		2.1	33		2.1	32.6		2.1	32.7
		2.08	33.7		2.1	33		2.1	32.6		2.1	32.8
		2.09	33.7		2.1	33		2.1	32.6		2.1	32.8
		2.09	33.7		2.1	33.1		2.1	32.6		2.1	32.8
		2.09	33.7		2.1	33.1		2.1	32.5		2.1	32.8
		2.09	33.8		2.1	33.2		2.1	32.5		2.1	32.8
		2.09	33.7		2.1	33.2		2.1	32.5		2.1	32.7
		2.09	33.8		2.1	33.2		2.1	32.6		2.1	32.7
		2.09	33.8		2.1	33.1		2.1	32.6		2.1	32.7
		2.09	33.8		2.1	33.2		2.1	32.6		2.1	32.7
		2.09	33.9		2.1	33.2		2.1	32.6		2.1	32.7
		2.09	33.9		2.1	33.1		2.1	32.6		2.1	32.6
		2.09	33.9		2.1	33					2.1	32.5
		2.09	33.9		2.1	32.9					2.1	32.5
		2.09	34		2.1	33					2.1	32.4
		2.09	34		2.1	33					2.1	32.4
		2.09	34		2.1	33					2.1	32.4
		2.09	34		2.1	33.1					2.1	32.4
		2.09	34		2.1	33.2					2.1	32.3
		2.09	33.9		2.1	33.2					2.1	32.3
		2.09	33.9		2.1	33.2					2.1	32.2
		2.09	33.9		2.1	33.2					2.11	32.2
		2.09	33.8		2.1	33.2					2.11	32.1
		2.09	33.8		2.1	33.3					2.11	32.1
		2.09	33.6		2.1	33.2					2.11	32.1
		2.09	33.7		2.1	33.2					2.11	31.9
		2.09	33.7		2.1	33.2					2.11	31.8
		2.09	33.8		2.1	33.2					2.11	31.8
		2.09	33.8		2.1	33.1					2.11	31.9
		2.09	33.8		2.1	33					2.11	31.8
		2.09	33.8		2.1	33					2.11	31.9
		2.09	33.8		2.1	33					2.11	32
		2.09	33.8		2.1	33					2.1	32
		2.09	33.8		2.1	32.9					2.1	32.1
		2.09	33.9		2.1	32.9					2.1	32.2
		2.09	33.9		2.1	32.8					2.1	32.3
		2.09	33.8								2.1	32.3
		2.09	33.7								2.11	32.3
		2.09	33.8								2.11	32.2
		2.09	33.7								2.11	32.2
		2.09	33.6								2.11	32.1
		2.09	33.5								2.11	32
		2.1	33.5								2.11	31.9
		2.1	33.4								2.11	31.9
		2.1	33.4								2.11	31.8
		2.1	33.3								2.11	31.8
		2.1	33.3								2.11	31.8
		2.1	33.3								2.11	31.8
		2.1	33.2								2.11	31.8
		2.1	33.3								2.11	31.9
		2.1	33.3								2.1	31.9
		2.1	33.3								2.1	32
		2.1	33.3								2.1	32.1
		2.1	33.3								2.1	32.1
		2.1	33.3								2.1	32.1
		2.1	33.3								2.1	32.1
		2.1	33.3								2.1	32.1
		2.1	33.3								2.1	32.1
		2.1	33.3
		2.1	33.3
		2.1	33.2
		2.1	33.3
		2.1	33.3

## Sheet: Figure S1a
Figure S1
	Tn2			VnDR				Tn2+VnDR
	Volume (mL)	mAU		Volume (mL)	mAU			Volume (mL)	mAU
	0	-3.71		0	-0.62			0	-1.59
	0	-1.17		0	1.96			0	0.73
	0.01	1.31		0.01	4.2			0.01	1.72
	0.01	5.23		0.01	6.4			0.01	4.44
	0.02	10.07		0.02	8.58			0.02	9.1
	0.02	13.39		0.02	9.91			0.02	13.77
	0.03	11.36		0.02	8.26			0.02	12.17
	0.03	9.34		0.03	6.62			0.03	10.14
	0.03	7.9		0.03	5.58			0.03	8.43
	0.04	6.58		0.04	4.66			0.04	7.2
	0.04	5.54		0.04	3.91			0.04	5.98
	0.05	4.86		0.04	3.37			0.04	5.24
	0.05	4.2		0.05	2.84			0.05	4.57
	0.05	3.76		0.05	2.53			0.05	3.98
	0.06	3.33		0.06	2.23			0.06	3.55
	0.06	2.99		0.06	1.99			0.06	3.12
	0.07	2.69		0.06	1.77			0.06	2.82
	0.07	2.41		0.07	1.57			0.07	2.55
	0.08	2.22		0.07	1.42			0.07	2.3
	0.08	2.02		0.08	1.26			0.08	2.09
	0.08	1.86		0.08	1.13			0.08	1.88
	0.09	1.7		0.08	1.01			0.08	1.71
	0.09	1.56		0.09	0.92			0.09	1.57
	0.1	1.45		0.09	0.85			0.09	1.43
	0.1	1.33		0.09	0.79			0.09	1.3
	0.1	1.24		0.1	0.72			0.1	1.17
	0.11	1.15		0.1	0.66			0.1	1.06
	0.11	1.08		0.11	0.61			0.11	0.96
	0.12	1.01		0.11	0.58			0.11	0.87
	0.12	0.95		0.11	0.54			0.11	0.81
	0.13	0.89		0.12	0.52			0.12	0.76
	0.13	0.84		0.12	0.49			0.12	0.7
	0.13	0.81		0.13	0.44			0.13	0.63
	0.14	0.78		0.13	0.39			0.13	0.56
	0.14	0.75		0.13	0.36			0.13	0.48
	0.15	0.71		0.14	0.36			0.14	0.41
	0.15	0.68		0.14	0.35			0.14	0.36
	0.15	0.65		0.15	0.33			0.15	0.33
	0.16	0.63		0.15	0.31			0.15	0.3
	0.16	0.59		0.15	0.29			0.15	0.27
	0.17	0.56		0.16	0.27			0.16	0.23
	0.17	0.53		0.16	0.26			0.16	0.2
	0.18	0.51		0.17	0.25			0.17	0.17
	0.18	0.49		0.17	0.24			0.17	0.15
	0.18	0.47		0.17	0.21			0.17	0.13
	0.19	0.46		0.18	0.19			0.18	0.11
	0.19	0.45		0.18	0.16			0.18	0.09
	0.2	0.43		0.19	0.14			0.19	0.06
	0.2	0.42		0.19	0.12			0.19	0.04
	0.21	0.41		0.19	0.12			0.19	0
	0.21	0.39		0.2	0.12			0.2	-0.03
	0.21	0.37		0.2	0.11			0.2	-0.07
	0.22	0.34		0.21	0.09			0.21	-0.09
	0.22	0.32		0.21	0.09			0.21	-0.12
	0.23	0.3		0.21	0.09			0.21	-0.14
	0.23	0.28		0.22	0.1			0.22	-0.16
	0.23	0.28		0.22	0.09			0.22	-0.18
	0.24	0.29		0.23	0.07			0.23	-0.19
	0.24	0.28		0.23	0.06			0.23	-0.2
	0.25	0.26		0.23	0.06			0.23	-0.22
	0.25	0.24		0.24	0.05			0.24	-0.25
	0.26	0.23		0.24	0.04			0.24	-0.27
	0.26	0.22		0.24	0.03			0.24	-0.27
	0.26	0.2		0.25	0.04			0.25	-0.28
	0.27	0.19		0.25	0.05			0.25	-0.29
	0.27	0.18		0.26	0.04			0.26	-0.31
	0.28	0.17		0.26	0.02			0.26	-0.32
	0.28	0.17		0.26	-0.01			0.26	-0.34
	0.28	0.15		0.27	0			0.27	-0.35
	0.29	0.13		0.27	0			0.27	-0.37
	0.29	0.13		0.28	0			0.28	-0.39
	0.3	0.13		0.28	0			0.28	-0.41
	0.3	0.13		0.28	-0.01			0.28	-0.43
	0.31	0.13		0.29	-0.01			0.29	-0.45
	0.31	0.12		0.29	-0.01			0.29	-0.46
	0.31	0.1		0.3	-0.03			0.3	-0.47
	0.32	0.08		0.3	-0.04			0.3	-0.47
	0.32	0.08		0.3	-0.05			0.3	-0.49
	0.33	0.09		0.31	-0.04			0.31	-0.51
	0.33	0.1		0.31	-0.03			0.31	-0.52
	0.33	0.09		0.32	-0.03			0.32	-0.53
	0.34	0.08		0.32	-0.03			0.32	-0.53
	0.34	0.06		0.32	-0.04			0.32	-0.53
	0.35	0.05		0.33	-0.06			0.33	-0.54
	0.35	0.04		0.33	-0.07			0.33	-0.55
	0.36	0.04		0.34	-0.09			0.34	-0.57
	0.36	0.04		0.34	-0.1			0.34	-0.58
	0.36	0.03		0.34	-0.1			0.34	-0.59
	0.37	0.03		0.35	-0.09			0.35	-0.6
	0.37	0.02		0.35	-0.08			0.35	-0.61
	0.38	0.01		0.36	-0.07			0.36	-0.63
	0.38	0.01		0.36	-0.05			0.36	-0.65
	0.39	0.01		0.36	-0.05			0.36	-0.66
	0.39	0.01		0.37	-0.04			0.37	-0.66
	0.39	0		0.37	-0.05			0.37	-0.67
	0.4	-0.02		0.38	-0.07			0.38	-0.68
	0.4	-0.03		0.38	-0.07			0.38	-0.69
	0.41	-0.01		0.38	-0.07			0.38	-0.71
	0.41	0.01		0.39	-0.08			0.39	-0.72
	0.41	-0.02		0.39	-0.07			0.39	-0.73
	0.42	-0.06		0.39	-0.06			0.39	-0.73
	0.42	-0.07		0.4	-0.06			0.4	-0.74
	0.43	-0.07		0.4	-0.07			0.4	-0.76
	0.43	-0.06		0.41	-0.07			0.41	-0.78
	0.44	-0.04		0.41	-0.07			0.41	-0.8
	0.44	-0.02		0.41	-0.07			0.41	-0.79
	0.44	-0.02		0.42	-0.06			0.42	-0.78
	0.45	-0.04		0.42	-0.06			0.42	-0.79
	0.45	-0.06		0.43	-0.05			0.43	-0.8
	0.46	-0.07		0.43	-0.05			0.43	-0.81
	0.46	-0.09		0.43	-0.04			0.43	-0.82
	0.46	-0.09		0.44	-0.04			0.44	-0.83
	0.47	-0.09		0.44	-0.03			0.44	-0.84
	0.47	-0.09		0.45	-0.04			0.45	-0.86
	0.48	-0.09		0.45	-0.06			0.45	-0.88
	0.48	-0.1		0.45	-0.07			0.45	-0.88
	0.49	-0.12		0.46	-0.07			0.46	-0.88
	0.49	-0.13		0.46	-0.08			0.46	-0.89
	0.49	-0.14		0.47	-0.09			0.47	-0.9
	0.5	-0.14		0.47	-0.09			0.47	-0.92
	0.5	-0.14		0.47	-0.1			0.47	-0.93
	0.51	-0.15		0.48	-0.11			0.48	-0.93
	0.51	-0.15		0.48	-0.12			0.48	-0.94
	0.51	-0.16		0.49	-0.13			0.49	-0.95
	0.52	-0.16		0.49	-0.14			0.49	-0.96
	0.52	-0.17		0.49	-0.13			0.49	-0.98
	0.53	-0.17		0.5	-0.11			0.5	-1
	0.53	-0.17		0.5	-0.1			0.5	-1.01
	0.54	-0.17		0.51	-0.1			0.51	-1.01
	0.54	-0.17		0.51	-0.1			0.51	-1.01
	0.54	-0.18		0.51	-0.11			0.51	-1.03
	0.55	-0.2		0.52	-0.12			0.52	-1.04
	0.55	-0.22		0.52	-0.13			0.52	-1.05
	0.56	-0.23		0.53	-0.13			0.53	-1.05
	0.56	-0.24		0.53	-0.13			0.53	-1.05
	0.57	-0.24		0.53	-0.11			0.53	-1.06
	0.57	-0.24		0.54	-0.1			0.54	-1.07
	0.57	-0.24		0.54	-0.11			0.54	-1.09
	0.58	-0.24		0.54	-0.14			0.54	-1.11
	0.58	-0.24		0.55	-0.15			0.55	-1.12
	0.59	-0.24		0.55	-0.13			0.55	-1.13
	0.59	-0.23		0.56	-0.12			0.56	-1.14
	0.59	-0.25		0.56	-0.12			0.56	-1.14
	0.6	-0.26		0.56	-0.12			0.56	-1.15
	0.6	-0.26		0.57	-0.12			0.57	-1.16
	0.61	-0.26		0.57	-0.13			0.57	-1.17
	0.61	-0.25		0.58	-0.13			0.58	-1.18
	0.62	-0.26		0.58	-0.11			0.58	-1.19
	0.62	-0.26		0.58	-0.1			0.58	-1.18
	0.62	-0.26		0.59	-0.11			0.59	-1.17
	0.63	-0.26		0.59	-0.12			0.59	-1.17
	0.63	-0.26		0.6	-0.13			0.6	-1.17
	0.64	-0.28		0.6	-0.13			0.6	-1.17
	0.64	-0.3		0.6	-0.13			0.6	-1.19
	0.64	-0.29		0.61	-0.12			0.61	-1.22
	0.65	-0.29		0.61	-0.12			0.61	-1.23
	0.65	-0.29		0.62	-0.12			0.62	-1.24
	0.66	-0.28		0.62	-0.14			0.62	-1.25
	0.66	-0.29		0.62	-0.14			0.62	-1.26
	0.67	-0.3		0.63	-0.15			0.63	-1.27
	0.67	-0.31		0.63	-0.15			0.63	-1.27
	0.67	-0.32		0.64	-0.14			0.64	-1.26
	0.68	-0.32		0.64	-0.14			0.64	-1.25
	0.68	-0.33		0.64	-0.14			0.64	-1.25
	0.69	-0.33		0.65	-0.15			0.65	-1.26
	0.69	-0.33		0.65	-0.15			0.65	-1.27
	0.69	-0.32		0.66	-0.16			0.66	-1.29
	0.7	-0.31		0.66	-0.16			0.66	-1.3
	0.7	-0.33		0.66	-0.16			0.66	-1.31
	0.71	-0.35		0.67	-0.16			0.67	-1.31
	0.71	-0.37		0.67	-0.16			0.67	-1.31
	0.72	-0.37		0.68	-0.15			0.68	-1.31
	0.72	-0.38		0.68	-0.15			0.68	-1.31
	0.72	-0.37		0.68	-0.13			0.68	-1.33
	0.73	-0.36		0.69	-0.12			0.69	-1.34
	0.73	-0.36		0.69	-0.12			0.69	-1.35
	0.74	-0.36		0.69	-0.14			0.69	-1.36
	0.74	-0.36		0.7	-0.14			0.7	-1.36
	0.75	-0.38		0.7	-0.13			0.7	-1.37
	0.75	-0.39		0.71	-0.12			0.71	-1.37
	0.75	-0.4		0.71	-0.13			0.71	-1.38
	0.76	-0.41		0.71	-0.14			0.71	-1.39
	0.76	-0.41		0.72	-0.14			0.72	-1.4
	0.77	-0.41		0.72	-0.11			0.72	-1.41
	0.77	-0.41		0.73	-0.08			0.73	-1.42
	0.77	-0.42		0.73	-0.1			0.73	-1.43
	0.78	-0.42		0.73	-0.11			0.73	-1.43
	0.78	-0.42		0.74	-0.11			0.74	-1.44
	0.79	-0.41		0.74	-0.1			0.74	-1.44
	0.79	-0.41		0.75	-0.09			0.75	-1.45
	0.8	-0.43		0.75	-0.09			0.75	-1.47
	0.8	-0.44		0.75	-0.09			0.75	-1.48
	0.8	-0.44		0.76	-0.09			0.76	-1.49
	0.81	-0.43		0.76	-0.09			0.76	-1.5
	0.81	-0.43		0.77	-0.09			0.77	-1.51
	0.82	-0.44		0.77	-0.08			0.77	-1.52
	0.82	-0.45		0.77	-0.07			0.77	-1.53
	0.82	-0.46		0.78	-0.08			0.78	-1.55
	0.83	-0.48		0.78	-0.09			0.78	-1.55
	0.83	-0.48		0.79	-0.1			0.79	-1.54
	0.84	-0.47		0.79	-0.1			0.79	-1.53
	0.84	-0.47		0.79	-0.11			0.79	-1.54
	0.85	-0.49		0.8	-0.12			0.8	-1.55
	0.85	-0.5		0.8	-0.14			0.8	-1.56
	0.85	-0.51		0.81	-0.15			0.81	-1.57
	0.86	-0.52		0.81	-0.16			0.81	-1.58
	0.86	-0.53		0.81	-0.16			0.81	-1.57
	0.87	-0.53		0.82	-0.16			0.82	-1.56
	0.87	-0.54		0.82	-0.16			0.82	-1.56
	0.87	-0.53		0.83	-0.15			0.83	-1.57
	0.88	-0.52		0.83	-0.15			0.83	-1.59
	0.88	-0.53		0.83	-0.15			0.83	-1.59
	0.89	-0.55		0.84	-0.15			0.84	-1.59
	0.89	-0.56		0.84	-0.15			0.84	-1.59
	0.9	-0.57		0.84	-0.16			0.84	-1.62
	0.9	-0.58		0.85	-0.17			0.85	-1.64
	0.9	-0.57		0.85	-0.16			0.85	-1.65
	0.91	-0.56		0.86	-0.16			0.86	-1.65
	0.91	-0.56		0.86	-0.15			0.86	-1.66
	0.92	-0.57		0.86	-0.15			0.86	-1.69
	0.92	-0.57		0.87	-0.14			0.87	-1.71
	0.93	-0.55		0.87	-0.13			0.87	-1.72
	0.93	-0.54		0.88	-0.12			0.88	-1.73
	0.93	-0.53		0.88	-0.13			0.88	-1.73
	0.94	-0.51		0.88	-0.13			0.88	-1.75
	0.94	-0.51		0.89	-0.13			0.89	-1.77
	0.95	-0.52		0.89	-0.12			0.89	-1.78
	0.95	-0.52		0.9	-0.12			0.9	-1.78
	0.95	-0.51		0.9	-0.13			0.9	-1.79
	0.96	-0.5		0.9	-0.13			0.9	-1.78
	0.96	-0.5		0.91	-0.13			0.91	-1.78
	0.97	-0.51		0.91	-0.13			0.91	-1.78
	0.97	-0.52		0.92	-0.13			0.92	-1.78
	0.98	-0.52		0.92	-0.14			0.92	-1.78
	0.98	-0.51		0.92	-0.15			0.92	-1.78
	0.98	-0.51		0.93	-0.14			0.93	-1.78
	0.99	-0.51		0.93	-0.13			0.93	-1.77
	0.99	-0.52		0.94	-0.12			0.94	-1.75
	1	-0.54		0.94	-0.12			0.94	-1.73
	1	-0.55		0.94	-0.12			0.94	-1.71
	1	-0.55		0.95	-0.12			0.95	-1.7
	1.01	-0.55		0.95	-0.12			0.95	-1.69
	1.01	-0.55		0.96	-0.11			0.96	-1.7
	1.02	-0.54		0.96	-0.1			0.96	-1.71
	1.02	-0.53		0.96	-0.09			0.96	-1.73
	1.03	-0.53		0.97	-0.09			0.97	-1.74
	1.03	-0.53		0.97	-0.09			0.97	-1.76
	1.03	-0.52		0.98	-0.09			0.98	-1.76
	1.04	-0.52		0.98	-0.09			0.98	-1.76
	1.04	-0.52		0.98	-0.09			0.98	-1.76
	1.05	-0.53		0.99	-0.09			0.99	-1.76
	1.05	-0.53		0.99	-0.09			0.99	-1.76
	1.05	-0.53		0.99	-0.09			0.99	-1.76
	1.06	-0.52		1	-0.09			1	-1.75
	1.06	-0.52		1	-0.09			1	-1.76
	1.07	-0.52		1.01	-0.09			1.01	-1.77
	1.07	-0.52		1.01	-0.09			1.01	-1.78
	1.08	-0.5		1.01	-0.1			1.01	-1.78
	1.08	-0.49		1.02	-0.11			1.02	-1.78
	1.08	-0.49		1.02	-0.11			1.02	-1.77
	1.09	-0.49		1.03	-0.1			1.03	-1.75
	1.09	-0.49		1.03	-0.11			1.03	-1.74
	1.1	-0.5		1.03	-0.12			1.03	-1.74
	1.1	-0.5		1.04	-0.13			1.04	-1.74
	1.1	-0.5		1.04	-0.13			1.04	-1.75
	1.11	-0.49		1.05	-0.14			1.05	-1.75
	1.11	-0.49		1.05	-0.14			1.05	-1.76
	1.12	-0.48		1.05	-0.13			1.05	-1.74
	1.12	-0.48		1.06	-0.12			1.06	-1.71
	1.13	-0.47		1.06	-0.1			1.06	-1.71
	1.13	-0.46		1.07	-0.08			1.07	-1.73
	1.13	-0.45		1.07	-0.08			1.07	-1.74
	1.14	-0.43		1.07	-0.08			1.07	-1.75
	1.14	-0.42		1.08	-0.08			1.08	-1.77
	1.15	-0.4		1.08	-0.08			1.08	-1.77
	1.15	-0.39		1.09	-0.08			1.09	-1.75
	1.16	-0.39		1.09	-0.08			1.09	-1.74
	1.16	-0.39		1.09	-0.09			1.09	-1.73
	1.16	-0.37		1.1	-0.11			1.1	-1.73
	1.17	-0.36		1.1	-0.13			1.1	-1.72
	1.17	-0.34		1.11	-0.13			1.11	-1.71
	1.18	-0.33		1.11	-0.12			1.11	-1.7
	1.18	-0.31		1.11	-0.1			1.11	-1.68
	1.18	-0.3		1.12	-0.12			1.12	-1.66
	1.19	-0.29		1.12	-0.13			1.12	-1.63
	1.19	-0.26		1.13	-0.12			1.13	-1.61
	1.2	-0.21		1.13	-0.1			1.13	-1.59
	1.2	-0.18		1.13	-0.1			1.13	-1.57
	1.21	-0.17		1.14	-0.12			1.14	-1.55
	1.21	-0.15		1.14	-0.14			1.14	-1.52
	1.21	-0.13		1.14	-0.14			1.14	-1.47
	1.22	-0.1		1.15	-0.13			1.15	-1.41
	1.22	-0.07		1.15	-0.13			1.15	-1.36
	1.23	-0.04		1.16	-0.14			1.16	-1.31
	1.23	0		1.16	-0.14			1.16	-1.26
	1.23	0.07		1.16	-0.16			1.16	-1.19
	1.24	0.13		1.17	-0.17			1.17	-1.11
	1.24	0.19		1.17	-0.16			1.17	-1.04
	1.25	0.24		1.18	-0.15			1.18	-0.96
	1.25	0.3		1.18	-0.14			1.18	-0.87
	1.26	0.38		1.18	-0.16			1.18	-0.77
	1.26	0.45		1.19	-0.17			1.19	-0.67
	1.26	0.55		1.19	-0.16			1.19	-0.54
	1.27	0.64		1.2	-0.14			1.2	-0.38
	1.27	0.74		1.2	-0.14			1.2	-0.23
	1.28	0.83		1.2	-0.15			1.2	-0.03
	1.28	0.93		1.21	-0.15			1.21	0.17
	1.28	1.05		1.21	-0.15			1.21	0.39
	1.29	1.17		1.22	-0.14			1.22	0.65
	1.29	1.31		1.22	-0.14			1.22	0.9
	1.3	1.45		1.22	-0.13			1.22	1.29
	1.3	1.6		1.23	-0.13			1.23	1.67
	1.31	1.79		1.23	-0.16			1.23	2.17
	1.31	1.97		1.24	-0.18			1.24	2.8
	1.31	2.26		1.24	-0.17			1.24	3.42
	1.32	2.54		1.24	-0.16			1.24	4.56
	1.32	2.98		1.25	-0.16			1.25	5.73
	1.33	3.5		1.25	-0.15			1.25	7.26
	1.33	4.15		1.26	-0.15			1.26	9.34
	1.34	5.22		1.26	-0.15			1.26	11.41
	1.34	6.29		1.26	-0.16			1.26	14.4
	1.34	8.02		1.27	-0.16			1.27	17.53
	1.35	9.87		1.27	-0.16			1.27	20.88
	1.35	12.07		1.28	-0.16			1.28	24.66
	1.36	14.7		1.28	-0.15			1.28	28.43
	1.36	17.39		1.28	-0.14			1.28	32.04
	1.36	20.83		1.29	-0.14			1.29	35.61
	1.37	24.26		1.29	-0.15			1.29	38.97
	1.37	27.62		1.29	-0.16			1.29	41.76
	1.38	30.93		1.3	-0.17			1.3	44.55
	1.38	34.13		1.3	-0.17			1.3	46.54
	1.39	37.06		1.31	-0.16			1.31	48.23
	1.39	40		1.31	-0.15			1.31	49.75
	1.39	42.13		1.31	-0.15			1.31	50.55
	1.4	44.18		1.32	-0.15			1.32	51.35
	1.4	45.84		1.32	-0.15			1.32	51.71
	1.41	47.13		1.33	-0.15			1.33	51.84
	1.41	48.31		1.33	-0.15			1.33	51.92
	1.41	48.77		1.33	-0.15			1.33	51.63
	1.42	49.24		1.34	-0.15			1.34	51.35
	1.42	49.23		1.34	-0.15			1.34	50.95
	1.43	49.05		1.35	-0.14			1.35	50.48
	1.43	48.67		1.35	-0.14			1.35	50.01
	1.44	47.92		1.35	-0.15			1.35	49.51
	1.44	47.17		1.36	-0.17			1.36	49.01
	1.44	46.05		1.36	-0.17			1.36	48.53
	1.45	44.92		1.37	-0.17			1.37	48.07
	1.45	43.6		1.37	-0.17			1.37	47.6
	1.46	42.12		1.37	-0.17			1.37	47.19
	1.46	40.64		1.38	-0.17			1.38	46.78
	1.46	39.11		1.38	-0.17			1.38	46.36
	1.47	37.59		1.39	-0.18			1.39	45.93
	1.47	35.96		1.39	-0.16			1.39	45.51
	1.48	34.3		1.39	-0.15			1.39	45.01
	1.48	32.7		1.4	-0.14			1.4	44.52
	1.49	31.18		1.4	-0.13			1.4	43.97
	1.49	29.65		1.41	-0.13			1.41	43.33
	1.49	28.23		1.41	-0.13			1.41	42.7
	1.5	26.81		1.41	-0.14			1.41	41.96
	1.5	25.4		1.42	-0.13			1.42	41.2
	1.51	23.99		1.42	-0.13			1.42	40.39
	1.51	22.62		1.43	-0.12			1.43	39.49
	1.52	21.39		1.43	-0.11			1.43	38.58
	1.52	20.16		1.43	-0.09			1.43	37.57
	1.52	18.97		1.44	-0.08			1.44	36.53
	1.53	17.79		1.44	-0.06			1.44	35.46
	1.53	16.69		1.45	-0.05			1.45	34.32
	1.54	15.71		1.45	-0.03			1.45	33.18
	1.54	14.72		1.45	-0.02			1.45	32.02
	1.54	13.79		1.46	0			1.46	30.85
	1.55	12.87		1.46	0.01			1.46	29.67
	1.55	12.04		1.46	0.03			1.46	28.45
	1.56	11.27		1.47	0.05			1.47	27.24
	1.56	10.54		1.47	0.07			1.47	26.05
	1.57	9.89		1.48	0.09			1.48	24.88
	1.57	9.25		1.48	0.1			1.48	23.71
	1.57	8.64		1.48	0.12			1.48	22.6
	1.58	8.04		1.49	0.14			1.49	21.5
	1.58	7.49		1.49	0.17			1.49	20.45
	1.59	6.99		1.5	0.2			1.5	19.44
	1.59	6.5		1.5	0.24			1.5	18.44
	1.59	6.07		1.5	0.28			1.5	17.5
	1.6	5.63		1.51	0.33			1.51	16.55
	1.6	5.25		1.51	0.41			1.51	15.68
	1.61	4.89		1.52	0.52			1.52	14.87
	1.61	4.55		1.52	0.64			1.52	14.05
	1.62	4.24		1.52	0.81			1.52	13.3
	1.62	3.93		1.53	0.98			1.53	12.55
	1.62	3.67		1.53	1.37			1.53	11.85
	1.63	3.42		1.54	1.78			1.54	11.21
	1.63	3.19		1.54	2.39			1.54	10.56
	1.64	2.99		1.54	3.16			1.54	10.01
	1.64	2.78		1.55	4.07			1.55	9.47
	1.64	2.59		1.55	5.68			1.55	8.95
	1.65	2.41		1.56	7.3			1.56	8.48
	1.65	2.26		1.56	9.76			1.56	8.01
	1.66	2.13		1.56	12.45			1.56	7.61
	1.66	2		1.57	15.73			1.57	7.22
	1.67	1.88		1.57	19.93			1.57	6.85
	1.67	1.75		1.58	24.13			1.58	6.53
	1.67	1.64		1.58	30.07			1.58	6.21
	1.68	1.52		1.58	36.01			1.58	5.93
	1.68	1.43		1.59	42.04			1.59	5.66
	1.69	1.35		1.59	48.14			1.59	5.41
	1.69	1.26		1.6	54.06			1.6	5.2
	1.7	1.17		1.6	59.37			1.6	4.99
	1.7	1.08		1.6	64.69			1.6	4.82
	1.7	1.02		1.61	67.75			1.61	4.67
	1.71	0.97		1.61	70.36			1.61	4.53
	1.71	0.91		1.61	71.68			1.61	4.45
	1.72	0.85		1.62	71.39			1.62	4.36
	1.72	0.79		1.62	70.96			1.62	4.35
	1.72	0.74		1.63	68.44			1.63	4.37
	1.73	0.69		1.63	65.92			1.63	4.41
	1.73	0.65		1.63	62.58			1.63	4.59
	1.74	0.61		1.64	58.84			1.64	4.76
	1.74	0.57		1.64	54.94			1.64	5.09
	1.75	0.53		1.65	50.59			1.65	5.52
	1.75	0.49		1.65	46.24			1.65	5.98
	1.75	0.45		1.65	42.33			1.65	6.79
	1.76	0.41		1.66	38.47			1.66	7.6
	1.76	0.38		1.66	34.79			1.66	8.69
	1.77	0.35		1.67	31.29			1.67	9.99
	1.77	0.33		1.67	27.88			1.67	11.31
	1.77	0.3		1.67	25.1			1.67	13.06
	1.78	0.27		1.68	22.33			1.68	14.81
	1.78	0.24		1.68	19.88			1.68	16.67
	1.79	0.21		1.69	17.57			1.69	18.63
	1.79	0.18		1.69	15.45			1.69	20.6
	1.8	0.14		1.69	13.71			1.69	22.3
	1.8	0.1		1.7	11.98			1.7	24
	1.8	0.08		1.7	10.59			1.7	25.39
	1.81	0.06		1.71	9.23			1.71	26.35
	1.81	0.04		1.71	8.02			1.71	27.31
	1.82	0.01		1.71	6.93			1.71	27.43
	1.82	-0.02		1.72	5.89			1.72	27.43
	1.82	-0.03		1.72	5.13			1.72	27.15
	1.83	-0.04		1.73	4.36			1.73	26.32
	1.83	-0.07		1.73	3.75			1.73	25.5
	1.84	-0.1		1.73	3.19			1.73	24.24
	1.84	-0.12		1.74	2.69			1.74	22.88
	1.85	-0.14		1.74	2.31			1.74	21.45
	1.85	-0.16		1.75	1.93			1.75	19.87
	1.85	-0.17		1.75	1.66			1.75	18.28
	1.86	-0.18		1.75	1.38			1.75	16.71
	1.86	-0.19		1.76	1.17			1.76	15.15
	1.87	-0.21		1.76	0.99			1.76	13.62
	1.87	-0.23		1.76	0.82			1.76	12.24
	1.88	-0.25		1.77	0.69			1.77	10.86
	1.88	-0.27		1.77	0.55			1.77	9.64
	1.88	-0.29		1.78	0.46			1.78	8.49
	1.89	-0.31		1.78	0.37			1.78	7.38
	1.89	-0.32		1.78	0.29			1.78	6.46
	1.9	-0.33		1.79	0.22			1.79	5.55
	1.9	-0.34		1.79	0.15			1.79	4.77
	1.9	-0.37		1.8	0.09			1.8	4.08
	1.91	-0.4		1.8	0.03			1.8	3.41
	1.91	-0.41		1.8	0			1.8	2.89
	1.92	-0.4		1.81	-0.03			1.81	2.38
	1.92	-0.4		1.81	-0.05			1.81	1.93
	1.93	-0.42		1.82	-0.09			1.82	1.53
	1.93	-0.45		1.82	-0.12			1.82	1.13
	1.93	-0.45		1.82	-0.12			1.82	0.85
	1.94	-0.45		1.83	-0.13			1.83	0.56
	1.94	-0.45		1.83	-0.13			1.83	0.31
	1.95	-0.46		1.84	-0.14			1.84	0.1
	1.95	-0.46		1.84	-0.15			1.84	-0.12
	1.95	-0.47		1.84	-0.15			1.84	-0.29
	1.96	-0.48		1.85	-0.16			1.85	-0.45
	1.96	-0.48		1.85	-0.17			1.85	-0.6
	1.97	-0.48		1.86	-0.18			1.86	-0.72
	1.97	-0.48		1.86	-0.19			1.86	-0.84
	1.98	-0.49		1.86	-0.19			1.86	-0.94
	1.98	-0.51		1.87	-0.19			1.87	-1.03
	1.98	-0.49		1.87	-0.16			1.87	-1.12
	1.99	-0.47		1.88	-0.12			1.88	-1.19
	1.99	-0.44		1.88	-0.07			1.88	-1.26
	2	-0.4		1.88	-0.02			1.88	-1.33
	2	-0.34		1.89	0.05			1.89	-1.39
	2	-0.24		1.89	0.14			1.89	-1.45
	2.01	-0.14		1.9	0.24			1.9	-1.5
	2.01	0.03		1.9	0.36			1.9	-1.55
	2.02	0.21		1.9	0.48			1.9	-1.58
	2.02	0.4		1.91	0.61			1.91	-1.61
	2.03	0.62		1.91	0.75			1.91	-1.64
	2.03	0.84		1.91	0.89			1.91	-1.66
	2.03	1.17		1.92	1.11			1.92	-1.67
	2.04	1.51		1.92	1.34			1.92	-1.7
	2.04	2.04		1.93	1.7			1.93	-1.73
	2.05	2.68		1.93	2.15			1.93	-1.76
	2.05	3.44		1.93	2.65			1.93	-1.77
	2.06	4.6		1.94	3.31			1.94	-1.78
	2.06	5.76		1.94	3.97			1.94	-1.8
	2.06	7.5		1.95	4.68			1.95	-1.82
	2.07	9.36		1.95	5.4			1.95	-1.84
	2.07	11.38		1.95	6.09			1.95	-1.85
	2.08	13.59		1.96	6.73			1.96	-1.86
	2.08	15.81		1.96	7.37			1.96	-1.87
	2.08	18.02		1.97	7.79			1.97	-1.88
	2.09	20.23		1.97	8.21			1.97	-1.89
	2.09	21.96		1.97	8.2			1.97	-1.9
	2.1	23.45		1.98	7.98			1.98	-1.91
	2.1	24.95		1.98	7.55			1.98	-1.91
	2.11	26.47		1.99	6.6			1.99	-1.91
	2.11	27.99		1.99	5.65			1.99	-1.9
	2.11	30.58		1.99	4.4			1.99	-1.87
	2.12	33.3		2	3.1			2	-1.84
	2.12	36.74		2	1.97			2	-1.78
	2.13	40.92		2.01	1.04			2.01	-1.68
	2.13	45.08		2.01	0.15			2.01	-1.58
	2.13	49.11		2.01	-0.31			2.01	-1.44
	2.14	53.15		2.02	-0.76			2.02	-1.3
	2.14	54.22		2.02	-0.92			2.02	-1.14
	2.15	54.1		2.03	-0.96			2.03	-0.96
	2.15	53.7		2.03	-0.96			2.03	-0.78
	2.16	52.72		2.03	-0.86			2.03	-0.56
	2.16	51.75		2.04	-0.75			2.04	-0.34
	2.16	51.42		2.04	-0.6			2.04	-0.06
	2.17	51.14		2.05	-0.43			2.05	0.37
	2.17	49.64		2.05	-0.27			2.05	0.79
	2.18	47.11		2.05	-0.11			2.05	1.52
	2.18	44.41		2.06	0.04			2.06	2.33
	2.18	40.84		2.06	0.14			2.06	3.29
	2.19	37.26		2.06	0.23			2.06	4.72
	2.19	33.75		2.07	0.23			2.07	6.15
	2.2	30.25		2.07	0.2			2.07	7.97
	2.2	26.76		2.08	0.16			2.08	9.97
	2.21	23.28		2.08	0.09			2.08	11.99
	2.21	19.8		2.08	0.02			2.08	14.13
	2.21	16.91		2.09	-0.02			2.09	16.27
	2.22	14.02		2.09	-0.06			2.09	18.19
	2.22	11.52		2.1	-0.05			2.1	19.98
	2.23	9.27		2.1	0			2.1	21.77
	2.23	7.22		2.1	0.03			2.1	23.58
	2.24	5.91		2.11	0.06			2.11	25.39
	2.24	4.59		2.11	0.09			2.11	27.9
	2.24	3.73		2.12	0.11			2.12	30.95
	2.25	2.97		2.12	0.12			2.12	34.04
	2.25	2.37		2.12	0.11			2.12	38.45
	2.26	1.98		2.13	0.06			2.13	42.85
	2.26	1.59		2.13	0.02			2.13	46.82
	2.26	1.31		2.14	-0.03			2.14	50.35
	2.27	1.04		2.14	-0.07			2.14	53.88
	2.27	0.81		2.14	-0.11			2.14	52.26
	2.28	0.61		2.15	-0.15			2.15	50.47
	2.28	0.43		2.15	-0.18			2.15	48.78
	2.29	0.33		2.16	-0.2			2.16	47.23
	2.29	0.22		2.16	-0.21			2.16	45.68
	2.29	0.2		2.16	-0.19			2.16	45.65
	2.3	0.18		2.17	-0.17			2.17	45.78
	2.3	0.22		2.17	-0.12			2.17	45.74
	2.31	0.31		2.18	-0.04			2.18	45.4
	2.31	0.41		2.18	0.04			2.18	45.06
	2.31	0.62		2.18	0.12			2.18	42.29
	2.32	0.84		2.19	0.21			2.19	39.04
	2.32	1.12		2.19	0.29			2.19	35.53
	2.33	1.44		2.2	0.38			2.2	31.43
	2.33	1.77		2.2	0.44			2.2	27.34
	2.34	2.11		2.2	0.49			2.2	24.02
	2.34	2.44		2.21	0.53			2.21	20.94
	2.34	2.69		2.21	0.52			2.21	17.98
	2.35	2.93		2.21	0.5			2.21	15.38
	2.35	3.01		2.22	0.46			2.22	12.77
	2.36	2.97		2.22	0.4			2.22	10.52
	2.36	2.89		2.23	0.34			2.23	8.41
	2.36	2.66		2.23	0.27			2.23	6.42
	2.37	2.42		2.23	0.2			2.23	5.05
	2.37	2.13		2.24	0.13			2.24	3.67
	2.38	1.82		2.24	0.07			2.24	2.7
	2.38	1.51		2.25	0.01			2.25	1.94
	2.39	1.22		2.25	-0.04			2.25	1.22
	2.39	0.92		2.25	-0.09			2.25	0.8
	2.39	0.71		2.26	-0.13			2.26	0.37
	2.4	0.51		2.26	-0.18			2.26	0.05
	2.4	0.35		2.27	-0.2			2.27	-0.21
	2.41	0.22		2.27	-0.22			2.27	-0.46
	2.41	0.09		2.27	-0.24			2.27	-0.64
	2.42	-0.01		2.28	-0.25			2.28	-0.82
	2.42	-0.11		2.28	-0.26			2.28	-0.95
	2.42	-0.18		2.29	-0.28			2.29	-1.04
	2.43	-0.24		2.29	-0.3			2.29	-1.12
	2.43	-0.29		2.29	-0.31			2.29	-1.12
	2.44	-0.32		2.3	-0.32			2.3	-1.12
	2.44	-0.36		2.3	-0.32			2.3	-1.07
	2.44	-0.4		2.31	-0.3			2.31	-0.96
	2.45	-0.43		2.31	-0.27			2.31	-0.85
	2.45	-0.45		2.31	-0.26			2.31	-0.65
	2.46	-0.46		2.32	-0.27			2.32	-0.44
	2.46	-0.46		2.32	-0.26			2.32	-0.19
	2.47	-0.48		2.33	-0.26			2.33	0.13
	2.47	-0.5		2.33	-0.25			2.33	0.46
	2.47	-0.52		2.33	-0.25			2.33	0.8
	2.48	-0.55		2.34	-0.24			2.34	1.15
	2.48	-0.56		2.34	-0.24			2.34	1.45
	2.49	-0.55		2.35	-0.23			2.35	1.64
	2.49	-0.55		2.35	-0.23			2.35	1.84
	2.49	-0.55		2.35	-0.22			2.35	1.85
	2.5	-0.55		2.36	-0.21			2.36	1.82
	2.5	-0.55		2.36	-0.2			2.36	1.73
	2.51	-0.57		2.36	-0.18			2.36	1.51
	2.51	-0.58		2.37	-0.16			2.37	1.28
	2.52	-0.58		2.37	-0.13			2.37	1
	2.52	-0.58		2.38	-0.1			2.38	0.68
	2.52	-0.59		2.38	-0.09			2.38	0.37
	2.53	-0.61		2.38	-0.08			2.38	0.08
	2.53	-0.61		2.39	-0.08			2.39	-0.21
	2.54	-0.62		2.39	-0.08			2.39	-0.45
	2.54	-0.62		2.4	-0.09			2.4	-0.65
	2.54	-0.63		2.4	-0.11			2.4	-0.85
	2.55	-0.64		2.4	-0.13			2.4	-0.98
	2.55	-0.64		2.41	-0.14			2.41	-1.1
	2.56	-0.64		2.41	-0.15			2.41	-1.2
	2.56	-0.63		2.42	-0.17			2.42	-1.27
	2.57	-0.62		2.42	-0.2			2.42	-1.35
	2.57	-0.62		2.42	-0.24			2.42	-1.37
	2.57	-0.59		2.43	-0.24			2.43	-1.39
	2.58	-0.57		2.43	-0.24			2.43	-1.43
	2.58	-0.55		2.44	-0.26			2.44	-1.47
	2.59	-0.54		2.44	-0.29			2.44	-1.51
	2.59	-0.54		2.44	-0.31			2.44	-1.53
	2.6	-0.54		2.45	-0.31			2.45	-1.55
	2.6	-0.55		2.45	-0.31			2.45	-1.58
	2.6	-0.58		2.46	-0.31			2.46	-1.61
	2.61	-0.61		2.46	-0.3			2.46	-1.64
	2.61	-0.63		2.46	-0.3			2.46	-1.65
	2.62	-0.64		2.47	-0.3			2.47	-1.67
	2.62	-0.66		2.47	-0.31			2.47	-1.69
	2.62	-0.69		2.48	-0.31			2.48	-1.7
	2.63	-0.71		2.48	-0.31			2.48	-1.71
	2.63	-0.73		2.48	-0.33			2.48	-1.74
	2.64	-0.73		2.49	-0.35			2.49	-1.76
	2.64	-0.75		2.49	-0.38			2.49	-1.78
	2.65	-0.79		2.5	-0.38			2.5	-1.79
	2.65	-0.83		2.5	-0.39			2.5	-1.79
	2.65	-0.85		2.5	-0.38			2.5	-1.81
	2.66	-0.87		2.51	-0.37			2.51	-1.84
	2.66	-0.88		2.51	-0.37			2.51	-1.86
	2.67	-0.88		2.51	-0.36			2.51	-1.87
	2.67	-0.88		2.52	-0.36			2.52	-1.88
	2.67	-0.9		2.52	-0.37			2.52	-1.91
	2.68	-0.92		2.53	-0.37			2.53	-1.94
	2.68	-0.93		2.53	-0.38			2.53	-1.97
	2.69	-0.94		2.53	-0.38			2.53	-1.99
	2.69	-0.95		2.54	-0.39			2.54	-2.01
	2.7	-0.94		2.54	-0.38			2.54	-2.02
	2.7	-0.94		2.55	-0.38			2.55	-2.03
	2.7	-0.94		2.55	-0.39			2.55	-2.04
	2.71	-0.95		2.55	-0.39			2.55	-2.05
	2.71	-0.96		2.56	-0.39			2.56	-2.07
	2.72	-0.99		2.56	-0.4			2.56	-2.08
	2.72	-1		2.57	-0.4			2.57	-2.08
	2.72	-0.99		2.57	-0.4			2.57	-2.08
	2.73	-0.98		2.57	-0.4			2.57	-2.08
	2.73	-0.99		2.58	-0.39			2.58	-2.07
	2.74	-1		2.58	-0.38			2.58	-2.06
	2.74	-1		2.59	-0.37			2.59	-2.03
	2.75	-0.99		2.59	-0.36			2.59	-2
	2.75	-0.98		2.59	-0.35			2.59	-2.03
	2.75	-1.02		2.6	-0.36			2.6	-2.05
	2.76	-1.05		2.6	-0.37			2.6	-2.07
	2.76	-1.05		2.61	-0.38			2.61	-2.09
	2.77	-1.04		2.61	-0.38			2.61	-2.11
	2.77	-1.02		2.61	-0.39			2.61	-2.14
	2.78	-1.03		2.62	-0.39			2.62	-2.17
	2.78	-1.03		2.62	-0.39			2.62	-2.2
	2.78	-1.03		2.63	-0.39			2.63	-2.23
	2.79	-1.03		2.63	-0.39			2.63	-2.27
	2.79	-1.03		2.63	-0.4			2.63	-2.3
	2.8	-1.05		2.64	-0.41			2.64	-2.32
	2.8	-1.06		2.64	-0.41			2.64	-2.36
	2.8	-1.06		2.65	-0.41			2.65	-2.39
	2.81	-1.05		2.65	-0.41			2.65	-2.43
	2.81	-1.06		2.65	-0.42			2.65	-2.45
	2.82	-1.07		2.66	-0.42			2.66	-2.47
	2.82	-1.08		2.66	-0.42			2.66	-2.49
	2.83	-1.08		2.66	-0.41			2.66	-2.5
	2.83	-1.08		2.67	-0.41			2.67	-2.51
	2.83	-1.09		2.67	-0.41			2.67	-2.53
	2.84	-1.09		2.68	-0.42			2.68	-2.56
	2.84	-1.09		2.68	-0.42			2.68	-2.58
	2.85	-1.09		2.68	-0.43			2.68	-2.6
	2.85	-1.08		2.69	-0.44			2.69	-2.61
	2.85	-1.09		2.69	-0.42			2.69	-2.62
	2.86	-1.09		2.7	-0.4			2.7	-2.63
	2.86	-1.1		2.7	-0.4			2.7	-2.64
	2.87	-1.11		2.7	-0.41			2.7	-2.64
	2.87	-1.12		2.71	-0.41			2.71	-2.63
	2.88	-1.11		2.71	-0.41			2.71	-2.64
	2.88	-1.11		2.72	-0.41			2.72	-2.66
	2.88	-1.12		2.72	-0.41			2.72	-2.68
	2.89	-1.12		2.72	-0.41			2.72	-2.7
	2.89	-1.12		2.73	-0.41			2.73	-2.72
	2.9	-1.12		2.73	-0.42			2.73	-2.73
	2.9	-1.12		2.74	-0.42			2.74	-2.73
	2.9	-1.13		2.74	-0.43			2.74	-2.73
	2.91	-1.14		2.74	-0.44			2.74	-2.74
	2.91	-1.14		2.75	-0.44			2.75	-2.76
	2.92	-1.15		2.75	-0.43			2.75	-2.77
	2.92	-1.15		2.76	-0.42			2.76	-2.78
	2.93	-1.15		2.76	-0.42			2.76	-2.8
	2.93	-1.15		2.76	-0.42			2.76	-2.81
	2.93	-1.15		2.77	-0.42			2.77	-2.82
	2.94	-1.16		2.77	-0.42			2.77	-2.83
	2.94	-1.16		2.78	-0.41			2.78	-2.83
	2.95	-1.18		2.78	-0.4			2.78	-2.83
	2.95	-1.19		2.78	-0.39			2.78	-2.83
	2.95	-1.18		2.79	-0.41			2.79	-2.83
	2.96	-1.16		2.79	-0.44			2.79	-2.83
	2.96	-1.17		2.8	-0.44			2.8	-2.85
	2.97	-1.17		2.8	-0.44			2.8	-2.86
	2.97	-1.18		2.8	-0.44			2.8	-2.87
	2.98	-1.18		2.81	-0.44			2.81	-2.87
	2.98	-1.18		2.81	-0.44			2.81	-2.87
	2.98	-1.19		2.82	-0.44			2.82	-2.88
	2.99	-1.19		2.82	-0.45			2.82	-2.9
	2.99	-1.19		2.82	-0.45			2.82	-2.9
	3	-1.2		2.83	-0.45			2.83	-2.91
	3	-1.21		2.83	-0.44			2.83	-2.91
	3.01	-1.21		2.83	-0.45			2.83	-2.92
	3.01	-1.21		2.84	-0.46			2.84	-2.93
	3.01	-1.21		2.84	-0.46			2.84	-2.93
	3.02	-1.21		2.85	-0.46			2.85	-2.93
	3.02	-1.2		2.85	-0.45			2.85	-2.93
	3.03	-1.2		2.85	-0.45			2.85	-2.94
	3.03	-1.2		2.86	-0.44			2.86	-2.95
	3.03	-1.19		2.86	-0.43			2.86	-2.96
	3.04	-1.18		2.87	-0.42			2.87	-2.97
	3.04	-1.19		2.87	-0.43			2.87	-2.98
	3.05	-1.21		2.87	-0.45			2.87	-2.99
	3.05	-1.22		2.88	-0.46			2.88	-3.01
	3.06	-1.21		2.88	-0.45			2.88	-3.01
	3.06	-1.19		2.89	-0.44			2.89	-3.01
	3.06	-1.21		2.89	-0.45			2.89	-3.02
	3.07	-1.22		2.89	-0.46			2.89	-3.03
	3.07	-1.22		2.9	-0.46			2.9	-3.04
	3.08	-1.21		2.9	-0.47			2.9	-3.05
	3.08	-1.2		2.91	-0.47			2.91	-3.05
	3.08	-1.21		2.91	-0.46			2.91	-3.05
	3.09	-1.22		2.91	-0.46			2.91	-3.06
	3.09	-1.23		2.92	-0.46			2.92	-3.07
	3.1	-1.25		2.92	-0.46			2.92	-3.08
	3.1	-1.26		2.93	-0.46			2.93	-3.09
	3.11	-1.26		2.93	-0.45			2.93	-3.1
	3.11	-1.27		2.93	-0.43			2.93	-3.11
	3.11	-1.27		2.94	-0.44			2.94	-3.11
	3.12	-1.26		2.94	-0.44			2.94	-3.12
	3.12	-1.26		2.95	-0.44			2.95	-3.13
	3.13	-1.26		2.95	-0.44			2.95	-3.13
	3.13	-1.27		2.95	-0.44			2.95	-3.13
	3.13	-1.27		2.96	-0.46			2.96	-3.12
	3.14	-1.28		2.96	-0.48			2.96	-3.12
	3.14	-1.28		2.97	-0.48			2.97	-3.14
	3.15	-1.28		2.97	-0.48			2.97	-3.15
	3.15	-1.28		2.97	-0.47			2.97	-3.15
	3.16	-1.28		2.98	-0.46			2.98	-3.14
	3.16	-1.27		2.98	-0.45			2.98	-3.14
	3.16	-1.26		2.98	-0.45			2.98	-3.16
	3.17	-1.25		2.99	-0.45			2.99	-3.19
	3.17	-1.24		2.99	-0.46			2.99	-3.2
	3.18	-1.25		3	-0.47			3	-3.2
	3.18	-1.25		3	-0.47			3	-3.21
	3.19	-1.26		3	-0.47			3	-3.2
	3.19	-1.27		3.01	-0.47			3.01	-3.2
	3.19	-1.27		3.01	-0.48			3.01	-3.2
	3.2	-1.27		3.02	-0.49			3.02	-3.21
	3.2	-1.27		3.02	-0.49			3.02	-3.21
	3.21	-1.28		3.02	-0.48			3.02	-3.22
	3.21	-1.29		3.03	-0.48			3.03	-3.23
	3.21	-1.29		3.03	-0.47			3.03	-3.23
	3.22	-1.28		3.04	-0.47			3.04	-3.23
	3.22	-1.29		3.04	-0.47			3.04	-3.23
	3.23	-1.31		3.04	-0.47			3.04	-3.23
	3.23	-1.32		3.05	-0.48			3.05	-3.24
	3.24	-1.32		3.05	-0.49			3.05	-3.24
	3.24	-1.31		3.06	-0.5			3.06	-3.24
	3.24	-1.31		3.06	-0.49			3.06	-3.25
	3.25	-1.32		3.06	-0.48			3.06	-3.25
	3.25	-1.32		3.07	-0.47			3.07	-3.25
	3.26	-1.31		3.07	-0.47			3.07	-3.26
	3.26	-1.31		3.08	-0.47			3.08	-3.26
	3.26	-1.32		3.08	-0.47			3.08	-3.26
	3.27	-1.32		3.08	-0.47			3.08	-3.26
	3.27	-1.32		3.09	-0.47			3.09	-3.25
	3.28	-1.31		3.09	-0.48			3.09	-3.26
	3.28	-1.31		3.1	-0.48			3.1	-3.27
	3.29	-1.32		3.1	-0.46			3.1	-3.28
	3.29	-1.32		3.1	-0.45			3.1	-3.3
	3.29	-1.32		3.11	-0.46			3.11	-3.31
	3.3	-1.32		3.11	-0.48			3.11	-3.32
	3.3	-1.31		3.12	-0.47			3.12	-3.31
	3.31	-1.29		3.12	-0.45			3.12	-3.3
	3.31	-1.27		3.12	-0.43			3.12	-3.31
	3.31	-1.27		3.13	-0.43			3.13	-3.33
	3.32	-1.26		3.13	-0.43			3.13	-3.35
	3.32	-1.26		3.13	-0.43			3.13	-3.34
	3.33	-1.26		3.14	-0.42			3.14	-3.34
	3.33	-1.27		3.14	-0.43			3.14	-3.35
	3.34	-1.27		3.15	-0.45			3.15	-3.36
	3.34	-1.28		3.15	-0.46			3.15	-3.37
	3.34	-1.28		3.15	-0.44			3.15	-3.38
	3.35	-1.28		3.16	-0.42			3.16	-3.38
	3.35	-1.27		3.16	-0.42			3.16	-3.38
	3.36	-1.26		3.17	-0.42			3.17	-3.38
	3.36	-1.26		3.17	-0.43			3.17	-3.37
	3.37	-1.26		3.17	-0.46			3.17	-3.37
	3.37	-1.25		3.18	-0.48			3.18	-3.37
	3.37	-1.25		3.18	-0.49			3.18	-3.37
	3.38	-1.26		3.19	-0.49			3.19	-3.37
	3.38	-1.25		3.19	-0.49			3.19	-3.38
	3.39	-1.24		3.19	-0.47			3.19	-3.38
	3.39	-1.23		3.2	-0.46			3.2	-3.38
	3.39	-1.23		3.2	-0.47			3.2	-3.39
	3.4	-1.22		3.21	-0.47			3.21	-3.4
	3.4	-1.21		3.21	-0.47			3.21	-3.41
	3.41	-1.2		3.21	-0.46			3.21	-3.41
	3.41	-1.19		3.22	-0.46			3.22	-3.41
	3.42	-1.18		3.22	-0.47			3.22	-3.41
	3.42	-1.18		3.23	-0.48			3.23	-3.41
	3.42	-1.17		3.23	-0.47			3.23	-3.41
	3.43	-1.16		3.23	-0.47			3.23	-3.41
	3.43	-1.15		3.24	-0.47			3.24	-3.41
	3.44	-1.14		3.24	-0.47			3.24	-3.41
	3.44	-1.14		3.25	-0.47			3.25	-3.42
	3.44	-1.14		3.25	-0.47			3.25	-3.43
	3.45	-1.14		3.25	-0.46			3.25	-3.43
	3.45	-1.15		3.26	-0.45			3.26	-3.44
	3.46	-1.16		3.26	-0.45			3.26	-3.45
	3.46	-1.18		3.27	-0.45			3.27	-3.45
	3.47	-1.2		3.27	-0.45			3.27	-3.46
	3.47	-1.22		3.27	-0.46			3.27	-3.46
	3.47	-1.24		3.28	-0.45			3.28	-3.45
	3.48	-1.26		3.28	-0.45			3.28	-3.45
	3.48	-1.28		3.28	-0.45			3.28	-3.47
	3.49	-1.3		3.29	-0.44			3.29	-3.49
	3.49	-1.32		3.29	-0.44			3.29	-3.5
	3.49	-1.33		3.3	-0.43			3.3	-3.51
	3.5	-1.35		3.3	-0.43			3.3	-3.51
	3.5	-1.36		3.3	-0.42			3.3	-3.51
	3.51	-1.36		3.31	-0.42			3.31	-3.5
	3.51	-1.37		3.31	-0.42			3.31	-3.49
	3.52	-1.37		3.32	-0.41			3.32	-3.5
	3.52	-1.38		3.32	-0.4			3.32	-3.5
	3.52	-1.38		3.32	-0.41			3.32	-3.51
	3.53	-1.38		3.33	-0.42			3.33	-3.52
	3.53	-1.38		3.33	-0.42			3.33	-3.53
	3.54	-1.38		3.34	-0.42			3.34	-3.55
	3.54	-1.39		3.34	-0.42			3.34	-3.56
	3.55	-1.39		3.34	-0.44			3.34	-3.56
	3.55	-1.4		3.35	-0.46			3.35	-3.56
	3.55	-1.41		3.35	-0.45			3.35	-3.56
	3.56	-1.41		3.36	-0.43			3.36	-3.56
	3.56	-1.42		3.36	-0.42			3.36	-3.56
	3.57	-1.43		3.36	-0.42			3.36	-3.54
	3.57	-1.43		3.37	-0.41			3.37	-3.52
	3.57	-1.43		3.37	-0.41			3.37	-3.51
	3.58	-1.42		3.38	-0.4			3.38	-3.51
	3.58	-1.42		3.38	-0.39			3.38	-3.5
	3.59	-1.42		3.38	-0.38			3.38	-3.5
	3.59	-1.42		3.39	-0.37			3.39	-3.51
	3.6	-1.42		3.39	-0.38			3.39	-3.51
	3.6	-1.42		3.4	-0.39			3.4	-3.51
	3.6	-1.43		3.4	-0.4			3.4	-3.51
	3.61	-1.44		3.4	-0.41			3.4	-3.5
	3.61	-1.44		3.41	-0.42			3.41	-3.49
	3.62	-1.43		3.41	-0.41			3.41	-3.49
	3.62	-1.43		3.42	-0.41			3.42	-3.47
	3.62	-1.44		3.42	-0.42			3.42	-3.46
	3.63	-1.45		3.42	-0.43			3.42	-3.43
	3.63	-1.45		3.43	-0.42			3.43	-3.4
	3.64	-1.45		3.43	-0.42			3.43	-3.38
	3.64	-1.45		3.43	-0.42			3.43	-3.38
	3.65	-1.47		3.44	-0.43			3.44	-3.38
	3.65	-1.49		3.44	-0.44			3.44	-3.4
	3.65	-1.49		3.45	-0.43			3.45	-3.41
	3.66	-1.49		3.45	-0.43			3.45	-3.43
	3.66	-1.48		3.45	-0.43			3.45	-3.43
	3.67	-1.49		3.46	-0.42			3.46	-3.43
	3.67	-1.49		3.46	-0.42			3.46	-3.45
	3.67	-1.49		3.47	-0.42			3.47	-3.46
	3.68	-1.48		3.47	-0.42			3.47	-3.48
	3.68	-1.48		3.47	-0.42			3.47	-3.49
	3.69	-1.47		3.48	-0.42			3.48	-3.5
	3.69	-1.47		3.48	-0.42			3.48	-3.51
	3.7	-1.47		3.49	-0.42			3.49	-3.52
	3.7	-1.47		3.49	-0.42			3.49	-3.53
	3.7	-1.48		3.49	-0.41			3.49	-3.54
	3.71	-1.5		3.5	-0.41			3.5	-3.56
	3.71	-1.5		3.5	-0.41			3.5	-3.58
	3.72	-1.5		3.51	-0.41			3.51	-3.6
				3.51				3.51	-3.62
				3.51				3.51	-3.64
				3.52				3.52	-3.66
				3.52				3.52	-3.67
				3.53				3.53	-3.66
				3.53				3.53	-3.65
				3.53				3.53	-3.67
				3.54				3.54	-3.68
				3.54				3.54	-3.68
				3.55				3.55	-3.68
				3.55				3.55	-3.67
				3.55				3.55	-3.67
				3.56				3.56	-3.67
				3.56				3.56	-3.68
				3.57				3.57	-3.69
				3.57				3.57	-3.7
				3.57				3.57	-3.7
				3.58				3.58	-3.7
				3.58				3.58	-3.7
				3.58				3.58	-3.7
				3.59				3.59	-3.7
				3.59
				3.6

## Sheet: Figure S1a gel
Figure S1

[truncated: 22 more sheets: Figure S3, Figure S5, Figure S7a, Figure S7b, Figure S8, Figure S9, Figure S11, Figure S13, Figure S14, Figure S18, Figure S19, Figure S21, Figure S22a, Figure S22b, Figure S22c, Figure S22d, Figure S24a, Figure S24b, Figure S24c, Figure S24d …]
